# Supplementary material for: Charting Shifts in Saccharomyces cerevisiae Gene Expression across Asynchronous Time Trajectories with Diffusion Maps
Source: mBio. 2021 Oct 5;12(5):e02345-21. doi: 10.1128/mBio.02345-21 (PMC8546541; doi:10.1128/mBio.02345-21)
Supplement: TABLE S2 [file mbio.02345-21-st002.xlsx]

## Sheet: legend
Table S2: Differential expression results for each diffusion component (DC). Sheets are labelled by diffusion component.
logFC	log2 fold change
logFC_adj	log2 fold change normalized for total change over the diffusion component
AveExpr	average expression across all samples, in log2 cpm
t	logFC divided by standard error
P.Value	raw p value
adj.P.Val	Benjamin-Hochberg false discovery rate adjusted p value
B	log-odds that the gene is differntially expressed
ORF	systematic gene name
COMMON	standard gene name
DESCRIPTION	Gene information from Saccharomyces Genome Database (SGD)

## Sheet: DC1_2019
logFC	logFC_adj	AveExpr	t	P.Value	adj.P.Val	B	ORF	COMMON	DESCRIPTION
-27.3705	-4.86565	7.81759	-29.3717	2.04107e-63	1.6016e-62	132.122	YDR508C	GNP1	High-affinity glutamine permease; also transports Leu, Ser, Thr, Cys, Met and Asn; expression is fully dependent on Grr1p and modulated by the Ssy1p-Ptr3p-Ssy5p (SPS) sensor of extracellular amino acids; GNP1 has a paralog, AGP1, that arose from the whole genome duplication
-24.7445	-4.39883	7.39571	-36.3309	2.32424e-75	3.48345e-74	157.696	YGL147C	RPL9A	Ribosomal 60S subunit protein L9A; homologous to mammalian ribosomal protein L9 and bacterial L6; RPL9A has a paralog, RPL9B, that arose from a single-locus duplication
-23.8305	-4.23634	7.33745	-48.2976	3.85588e-92	2.56844e-90	192.802	YCL037C	SRO9	Cytoplasmic RNA-binding protein; shuttles between nucleus and cytoplasm and is exported from the nucleus in an mRNA export-dependent manner; associates with translating ribosomes; involved in heme regulation of Hap1p as a component of the HMC complex, also involved in the organization of actin filaments; contains a La motif; SRO9 has a paralog, SLF1, that arose from the whole genome duplication
-23.5797	-4.19177	6.19074	-34.6696	1.11218e-72	1.38618e-71	149.63	YHL015W	RPS20	Protein component of the small (40S) ribosomal subunit; overproduction suppresses mutations affecting RNA polymerase III-dependent transcription; homologous to mammalian ribosomal protein S20 and bacterial S10
-23.3244	-4.14638	8.06866	-58.5219	8.36584e-104	4.17943e-101	217.886	YGR162W	TIF4631	Translation initiation factor eIF4G; subunit of the mRNA cap-binding protein complex (eIF4F) that also contains eIF4E (Cdc33p); interacts with Pab1p and with eIF4A (Tif1p); also has a role in biogenesis of the large ribosomal subunit; TIF4631 has a paralog, TIF4632, that arose from the whole genome duplication
-23.2174	-4.12736	9.72848	-49.8205	5.20052e-94	4.72381e-92	199.16	YBR189W	RPS9B	Protein component of the small (40S) ribosomal subunit; homologous to mammalian ribosomal protein S9 and bacterial S4; RPS9B has a paralog, RPS9A, that arose from the whole genome duplication
-22.9232	-4.07505	9.78965	-66.722	7.01904e-112	2.10396e-108	235.146	YMR229C	RRP5	RNA binding protein involved in synthesis of 18S and 5.8S rRNAs; component of ribosomal small subunit (SSU) processome and 90S preribosome; required for pre-rRNA packaging and compaction of processome into dense terminal balls; part of Mak21p-Noc2p-Rrp5p module that associates with nascent pre-rRNA during transcription with role in biogenesis of large ribosomal subunit; binds single stranded trac…
-22.5308	-4.00529	7.90609	-45.9455	3.79488e-89	1.79136e-87	188.055	YLR222C	UTP13	Nucleolar protein; component of the small subunit (SSU) processome containing the U3 snoRNA that is involved in processing of pre-18S rRNA
-22.5265	-4.00454	7.95292	-55.7334	8.09892e-101	2.55542e-98	212.02	YNL061W	NOP2	rRNA m5C methyltransferase; methylates cytosine at position 2870 of 25S rRNA; has an essential function independent of rRNA methylation; contains seven beta-strand methyltransferase motif; essential for processing and maturation of 27S pre-rRNA and large ribosomal subunit biogenesis; localized to the nucleolus; constituent of 66S pre-ribosomal particles; rRNA methylation defect and lethality are …
-22.4141	-3.98455	3.53797	-23.6353	5.92259e-52	2.87964e-51	102.947	YMR141C	YMR141C	Putative protein of unknown function; conserved among S. cerevisiae strains; YMR141C is not an essential gene
-22.3853	-3.97942	4.36393	-35.7862	1.71382e-74	2.38384e-73	149.158	YMR321C	YMR321C	Putative protein of unknown function; proposed to be a palmitoylated membrane protein; YMR321C has a paralog, SAM4, that arose from a single-locus duplication
-22.3682	-3.9764	7.29492	-46.2733	1.4261e-89	7.12455e-88	187.827	YBR084W	MIS1	Mitochondrial C1-tetrahydrofolate synthase; involved in interconversion between different oxidation states of tetrahydrofolate (THF); provides activities of formyl-THF synthetase, methenyl-THF cyclohydrolase, and methylene-THF dehydrogenase
-22.2805	-3.9608	7.81314	-45.5161	1.38082e-88	6.04234e-87	186.793	YBL039C	URA7	Major CTP synthase isozyme (see also URA8); catalyzes the ATP-dependent transfer of the amide nitrogen from glutamine to UTP, forming CTP, the final step in de novo biosynthesis of pyrimidines; involved in phospholipid biosynthesis; capable of forming cytoplasmic filaments termed cytoophidium, especially during conditions of glucose depletion; URA7 has a paralog, URA8, that arose from the whole g…
-22.0052	-3.91187	8.7789	-45.3526	2.26362e-88	9.76289e-87	187.095	YOR310C	NOP58	Protein involved in producing mature rRNAs and snoRNAs; involved in pre-rRNA processing, 18S rRNA synthesis, and snoRNA synthesis; component of the small subunit processome complex, which is required for processing of pre-18S rRNA
-21.9426	-3.90074	7.42685	-61.9304	2.7891e-107	2.09009e-104	223.857	YKL014C	URB1	Protein required for the normal accumulation of 25S and 5.8S rRNAs; nucleolar protein; associated with the 27SA2 pre-ribosomal particle; proposed to be involved in the biogenesis of the 60S ribosomal subunit
-21.8477	-3.88387	6.15818	-41.475	4.50818e-83	1.14519e-81	171.823	YDR324C	UTP4	Subunit of U3-containing 90S preribosome and SSU processome complexes; involved in production of 18S rRNA and assembly of small ribosomal subunit; member of t-Utp subcomplex involved with transcription of 35S rRNA transcript; Small Subunit processome is also known as SSU processome
-21.8187	-3.8787	8.53281	-53.6809	1.56451e-98	3.23421e-96	208.236	YCL054W	SPB1	AdoMet-dependent methyltransferase; involved in rRNA processing and 60S ribosomal subunit maturation; methylates G2922 in the tRNA docking site of the large subunit rRNA and in the absence of snR52, U2921; suppressor of PAB1 mutants
-21.7622	-3.86865	7.21535	-44.6358	2.01528e-87	7.79457e-86	183.528	YMR290C	HAS1	ATP-dependent RNA helicase; involved in the biogenesis of 40S and 60S ribosome subunits; localizes to both the nuclear periphery and nucleolus; highly enriched in nuclear pore complex fractions; constituent of 66S pre-ribosomal particles
-21.7454	-3.86568	9.43873	-37.5985	2.43538e-77	4.12432e-76	163.618	YJL190C	RPS22A	Protein component of the small (40S) ribosomal subunit; homologous to mammalian ribosomal protein S15A and bacterial S8; RPS22A has a paralog, RPS22B, that arose from the whole genome duplication
-21.6715	-3.85254	6.14136	-43.113	2.32199e-85	7.32648e-84	176.249	YHR197W	RIX1	Component of the Rix1 complex and possibly pre-replicative complexes; required for processing of ITS2 sequences from 35S pre-rRNA; component of the pre-60S ribosomal particle with the dynein-related AAA-type ATPase Mdn1p; required for pre-replicative complex (pre-RC) formation and maintenance during DNA replication licensing; relocalizes to the cytosol in response to hypoxia; essential gene
-21.6182	-3.84306	10.3346	-55.9291	4.948e-101	1.7449e-98	213.458	YLR106C	MDN1	Huge dynein-related AAA-type ATPase (midasin); forms extended pre-60S particle with the Rix1 complex (Rix1p-Ipi1p-Ipi3p); acts in removal of ribosomal biogenesis factors at successive steps of pre-60S assembly and export from nucleus
-21.5178	-3.8252	7.03605	-51.0022	1.99294e-95	2.29762e-93	199.191	YLR401C	DUS3	Dihydrouridine synthase; member of a widespread family of conserved proteins including Smm1p, Dus1p, and Dus4p; contains a consensus oleate response element (ORE) in its promoter region; forms nuclear foci upon DNA replication stress
-21.2685	-3.78089	7.25696	-40.7111	5.58766e-82	1.33458e-80	172.189	YOR340C	RPA43	RNA polymerase I subunit A43
-21.2365	-3.77521	7.79529	-45.2362	3.22198e-88	1.35075e-86	185.989	YMR217W	GUA1	GMP synthase; highly conserved enzyme that catalyzes the second step in the biosynthesis of GMP from inosine 5'-phosphate (IMP); transcription is not subject to regulation by guanine but is negatively regulated by nutrient starvation; reduction-of-function mutation gua1-G388D causes changes in cellular guanine nucleotide pools, defects in general protein synthesis, and impaired translation of GCN…
-21.2332	-3.77462	7.02417	-54.798	8.72069e-100	2.17836e-97	208.079	YDL060W	TSR1	Protein required for processing of 20S pre-rRNA in the cytoplasm; associates with pre-40S ribosomal particles; inhibits the premature association of 60S subunits with assembling 40S subunits in the cytoplasm; similar to Bms1p; relocalizes from nucleus to cytoplasm upon DNA replication stress
-20.9545	-3.72508	7.42276	-50.1251	2.22879e-94	2.26468e-92	198.357	YLL034C	RIX7	Putative ATPase of the AAA family; required for export of pre-ribosomal large subunits from the nucleus; distributed between the nucleolus, nucleoplasm, and nuclear periphery depending on growth conditions
-20.8472	-3.706	7.61616	-46.8418	2.64995e-90	1.44422e-88	190.324	YER126C	NSA2	Protein constituent of 66S pre-ribosomal particles; contributes to processing of the 27S pre-rRNA; recruited by ribosomal proteins L17, L35, and L37 to assembling ribosomes after 27SB pre-rRNA is generated, immediately preceding removal of ITS2
-20.8193	-3.70105	8.22204	-68.7847	9.13662e-114	5.47741e-110	238.302	YBL024W	NCL1	S-adenosyl-L-methionine-dependent tRNA: m5C-methyltransferase; methylates cytosine to m5C at several positions in tRNAs and intron-containing pre-tRNAs; increases proportion of tRNALeu(CAA) with m5C at wobble position in response to hydrogen peroxide, causing selective translation of mRNA from genes enriched in TTG codon; loss of NCL1 confers hypersensitivity to oxidative stress; similar to Nop2p…
-20.6979	-3.67945	6.32844	-42.5806	1.26254e-84	3.8035e-83	175.821	YHR065C	RRP3	Protein involved in rRNA processing; required for maturation of the 35S primary transcript of pre-rRNA and for cleavage leading to mature 18S rRNA; homologous to eIF-4a, which is a DEAD box RNA-dependent ATPase with helicase activity
-20.6744	-3.67529	7.98327	-53.5714	2.08225e-98	4.16102e-96	207.676	YPL012W	RRP12	Protein required for export of the ribosomal subunits; associates with the RNA components of the pre-ribosomes; has a role in nuclear import in association with Pse1p; also plays a role in the cell cycle and the DNA damage response; contains HEAT-repeats
-20.5268	-3.64904	7.70252	-50.3371	1.23925e-94	1.28091e-92	199.418	YOL041C	NOP12	Nucleolar protein involved in pre-25S rRNA processing; also involved in biogenesis of large 60S ribosomal subunit; contains an RNA recognition motif (RRM); binds to Ebp2; similar to Nop13p and Nsr1p
-20.5259	-3.64888	6.09777	-40.2562	2.55003e-81	5.85725e-80	168.264	YNL248C	RPA49	RNA polymerase I subunit A49; essential for nucleolar assembly and for high polymerase loading rate; required for nucleolar localization of Rpa34p
-20.4987	-3.64404	7.69415	-49.3456	1.96632e-93	1.61481e-91	196.987	YLR448W	RPL6B	Ribosomal 60S subunit protein L6B; binds 5.8S rRNA; homologous to mammalian ribosomal protein L6, no bacterial homolog; RPL6B has a paralog, RPL6A, that arose from the whole genome duplication
-20.4549	-3.63626	7.292	-51.9961	1.35098e-96	1.89013e-94	202.554	YGL120C	PRP43	RNA helicase in the DEAH-box family; functions in both RNA polymerase I and polymerase II transcript metabolism; catalyzes removal of U2, U5, and U6 snRNPs from the postsplicing lariat-intron ribonucleoprotein complex; required for efficient biogenesis of both small- and large-subunit rRNAs; acts with Sqs1p to promote 20S to 18S rRNA processing catalyzed by endonuclease Nob1p
-20.4313	-3.63207	4.41363	-18.4406	4.37004e-40	1.39949e-39	78.7542	YMR058W	FET3	Ferro-O2-oxidoreductase; multicopper oxidase that oxidizes ferrous (Fe2+) to ferric iron (Fe3+) for subsequent cellular uptake by transmembrane permease Ftr1p; required for high-affinity iron uptake and involved in mediating resistance to copper ion toxicity, belongs to class of integral membrane multicopper oxidases; protein abundance increases in response to DNA replication stress
-20.3655	-3.62036	8.14337	-52.6994	2.06826e-97	3.35114e-95	205.792	YLR196W	PWP1	Protein with WD-40 repeats involved in rRNA processing; associates with trans-acting ribosome biogenesis factors; similar to beta-transducin superfamily
-20.345	-3.61672	7.91527	-58.1596	2.00924e-103	9.2657e-101	217.649	YNL132W	KRE33	Protein required for biogenesis of the small ribosomal subunit; heterozygous mutant shows haploinsufficiency in K1 killer toxin resistance; essential gene; NAT10, the human homolog, implicated in several types of cancer and premature aging.
-20.3286	-3.6138	8.52757	-48.2175	4.85231e-92	3.19666e-90	194.872	YDL148C	NOP14	Nucleolar protein; forms a complex with Noc4p that mediates maturation and nuclear export of 40S ribosomal subunits; also present in the small subunit processome complex, which is required for processing of pre-18S rRNA
-20.2928	-3.60744	6.77254	-41.2188	1.04411e-82	2.58653e-81	173.154	YAL025C	MAK16	Essential nuclear protein; constituent of 66S pre-ribosomal particles; required for maturation of 25S and 5.8S rRNAs; required for maintenance of M1 satellite double-stranded RNA of the L-A virus
-20.2059	-3.592	7.37952	-40.0763	4.66574e-81	1.05551e-79	170.572	YBR191W	RPL21A	Ribosomal 60S subunit protein L21A; homologous to mammalian ribosomal protein L21, no bacterial homolog; RPL21A has a paralog, RPL21B, that arose from the whole genome duplication
-20.1814	-3.58765	8.59665	-51.1707	1.25867e-95	1.53995e-93	202.36	YPL043W	NOP4	Nucleolar protein; essential for processing and maturation of 27S pre-rRNA and large ribosomal subunit biogenesis; constituent of 66S pre-ribosomal particles; contains four RNA recognition motifs (RRMs)
-20.1559	-3.58311	6.43074	-40.5149	1.07354e-81	2.54383e-80	170.188	YCR057C	PWP2	Conserved 90S pre-ribosomal component; essential for proper endonucleolytic cleavage of the 35 S rRNA precursor at A0, A1, and A2 sites; contains eight WD-repeats; PWP2 deletion leads to defects in cell cycle and bud morphogenesis
-20.1152	-3.57587	9.06532	-63.7577	4.50438e-109	9.00125e-106	229.832	YPL217C	BMS1	GTPase required for ribosomal subunit synthesis and rRNA processing; required for synthesis of 40S ribosomal subunits and for processing the 35S pre-rRNA at sites A0, A1, and A2; interacts with Rcl1p, which stimulates its GTPase and U3 snoRNA binding activities; has similarity to Tsr1p
-19.9687	-3.54984	8.51304	-56.9996	3.4355e-102	1.28724e-99	216.005	YOR341W	RPA190	RNA polymerase I largest subunit A190
-19.8845	-3.53485	9.94866	-48.3431	3.38436e-92	2.27969e-90	195.427	YLL045C	RPL8B	Ribosomal 60S subunit protein L8B; required for processing of 27SA3 pre-rRNA to 27SB pre-rRNA during assembly of large ribosomal subunit; depletion leads to a turnover of pre-rRNA; L8 binds to Domain I of 25S and 5.8 S rRNAs; mutation results in decreased amounts of free 60S subunits; homologous to mammalian ribosomal protein L7A, no bacterial homolog; RPL8B has a paralog, RPL8A, that arose from …
-19.7127	-3.50432	8.17262	-49.6421	8.55985e-94	7.54651e-92	198.47	YLR432W	IMD3	Inosine monophosphate dehydrogenase; catalyzes the rate-limiting step in the de novo synthesis of GTP; member of a four-gene family in S. cerevisiae, constitutively expressed; IMD3 has a paralog, IMD4, that arose from the whole genome duplication
-19.6851	-3.49941	8.47845	-50.7466	4.01172e-95	4.45375e-93	201.204	YML093W	UTP14	Subunit of U3-containing Small Subunit (SSU) processome complex; involved in production of 18S rRNA and assembly of small ribosomal subunit
-19.5779	-3.48036	9.66673	-38.8084	3.52264e-79	6.9928e-78	167.685	YDL229W	SSB1	Cytoplasmic ATPase that is a ribosome-associated molecular chaperone; functions with J-protein partner Zuo1p; may be involved in folding of newly-made polypeptide chains; member of the HSP70 family; interacts with phosphatase subunit Reg1p; SSB1 has a paralog, SSB2, that arose from the whole genome duplication
-19.543	-3.47416	8.49388	-50.0684	2.60805e-94	2.56315e-92	199.821	YJL109C	UTP10	Nucleolar protein; component of the small subunit (SSU) processome containing the U3 snoRNA that is involved in processing of pre-18S rRNA; mutant has increased aneuploidy tolerance
-19.5399	-3.4736	8.27904	-42.1005	5.90669e-84	1.62434e-82	177.621	YIL069C	RPS24B	Protein component of the small (40S) ribosomal subunit; homologous to mammalian ribosomal protein S24, no bacterial homolog; RPS24B has a paralog, RPS24A, that arose from the whole genome duplication
-19.4999	-3.46649	8.61041	-55.1418	3.62527e-100	1.08667e-97	211.649	YDR365C	ESF1	Nucleolar protein involved in pre-rRNA processing; depletion causes severely decreased 18S rRNA levels
-19.4508	-3.45776	8.10599	-43.8506	2.28905e-86	8.12002e-85	182.777	YBR048W	RPS11B	Protein component of the small (40S) ribosomal subunit; homologous to mammalian ribosomal protein S11 and bacterial S17; RPS11B has a paralog, RPS11A, that arose from the whole genome duplication
-19.4199	-3.45228	8.1753	-43.4279	8.59941e-86	2.89626e-84	181.586	YER102W	RPS8B	Protein component of the small (40S) ribosomal subunit; homologous to mammalian ribosomal protein S8, no bacterial homolog; RPS8B has a paralog, RPS8A, that arose from the whole genome duplication
-19.1899	-3.41138	8.56304	-50.0447	2.78561e-94	2.69351e-92	199.72	YDR060W	MAK21	Constituent of 66S pre-ribosomal particles; required for large (60S) ribosomal subunit biogenesis; acts as part of a Mak21p-Noc2p-Rrp5p module that associates with nascent pre-rRNA during transcription and has a role in bigenesis of the large ribosomal subunit; involved in nuclear export of pre-ribosomes; required for maintenance of dsRNA virus; homolog of human CAATT-binding protein
-19.1278	-3.40034	8.46812	-61.7444	4.27128e-107	2.84515e-104	225.801	YBR079C	RPG1	eIF3a subunit of the eukaryotic translation initiation factor 3 (eIF3); subunit of the core complex of eIF3; essential for translation; part of a Prt1p-Rpg1p-Nip1p subcomplex that stimulates binding of mRNA and tRNA(i)Met to ribosomes; involved in translation reinitiation; eIF3 is also involved in programmed stop codon readthrough
-19.0111	-3.3796	8.7988	-47.2673	7.60643e-91	4.47064e-89	192.698	YGL076C	RPL7A	Ribosomal 60S subunit protein L7A; required for processing of 27SA3 pre-rRNA to 27SB pre-rRNA during assembly of large ribosomal subunit; depletion leads to a turnover of pre-rRNA; contains a conserved C-terminal Nucleic acid Binding Domain (NDB2); binds to Domain II of 25S and 5.8S rRNAs; homologous to mammalian ribosomal protein L7 and bacterial L30; RPL7A has a paralog, RPL7B, that arose from …
-18.966	-3.37157	8.25638	-51.1827	1.21831e-95	1.52162e-93	202.454	YMR049C	ERB1	Constituent of 66S pre-ribosomal particles; forms a complex with Nop7p and Ytm1p that is required for maturation of the large ribosomal subunit; required for maturation of the 25S and 5.8S ribosomal RNAs; homologous to mammalian Bop1
-18.9032	-3.36041	11.0395	-42.0578	6.7788e-84	1.84722e-82	177.46	YGL123W	RPS2	Protein component of the small (40S) subunit; essential for control of translational accuracy; phosphorylation by C-terminal domain kinase I (CTDK-I) enhances translational accuracy; methylated on one or more arginine residues by Hmt1p; homologous to mammalian ribosomal protein S2 and bacterial S5
-18.8886	-3.35783	6.87051	-41.139	1.35721e-82	3.33461e-81	173.437	YDR465C	RMT2	Arginine N5 methyltransferase; methylates ribosomal protein Rpl12 (L12) on Arg67; relative distribution to the nucleus increases upon DNA replication stress
-18.8471	-3.35045	9.32327	-40.0617	4.90141e-81	1.10466e-79	171.725	YPR102C	RPL11A	Ribosomal 60S subunit protein L11A; expressed at twice the level of Rpl11Bp; involved in ribosomal assembly; depletion causes degradation of 60S proteins and RNA; homologous to mammalian ribosomal protein L11 and bacterial L5; RPL11A has a paralog, RPL11B, that arose from the whole genome duplication
-18.8236	-3.34627	8.98613	-48.5254	2.00949e-92	1.43416e-90	195.98	YPL160W	CDC60	Cytosolic leucyl tRNA synthetase; ligates leucine to the appropriate tRNA; human homolog LARS can complement yeast temperature-sensitive mutant at restrictive temperature
-18.7378	-3.33102	8.44318	-49.5797	1.01917e-93	8.85497e-92	198.552	YGR245C	SDA1	Protein required for actin organization and passage through Start; highly conserved nuclear protein; required for actin cytoskeleton organization; plays a critical role in G1 events; binds Nap1p; involved in 60S ribosome biogenesis
-18.7133	-3.32666	5.86079	-33.8048	3.03016e-71	3.46886e-70	147.461	YER073W	ALD5	Mitochondrial aldehyde dehydrogenase; involved in regulation or biosynthesis of electron transport chain components and acetate formation; activated by K+; utilizes NADP+ as the preferred coenzyme; constitutively expressed
-18.6918	-3.32284	6.01605	-44.979	7.04742e-88	2.81662e-86	182.015	YNL062C	GCD10	Subunit of tRNA (1-methyladenosine) methyltransferase with Gcd14p; required for the modification of the adenine at position 58 in tRNAs, especially tRNAi-Met; first identified as a negative regulator of GCN4 expression
-18.6035	-3.30715	7.66025	-43.3544	1.08387e-85	3.60989e-84	181.056	YLR276C	DBP9	DEAD-box protein required for 27S rRNA processing; exhibits DNA, RNA and DNA/RNA helicase activities; ATPase activity shows preference for DNA over RNA; DNA helicase activity abolished by mutation in RNA-binding domain
-18.5832	-3.30352	7.87199	-42.4748	1.77179e-84	5.23245e-83	178.674	YLR197W	NOP56	Essential evolutionarily-conserved nucleolar protein; component of the box C/D snoRNP complexes that direct 2'-O-methylation of pre-rRNA during its maturation; overexpression causes spindle orientation defects
-18.5776	-3.30253	9.53683	-46.3543	1.12095e-89	5.74365e-88	190.277	YFR031C-A	RPL2A	Ribosomal 60S subunit protein L2A; homologous to mammalian ribosomal protein L2 and bacterial L2; RPL2A has a paralog, RPL2B, that arose from the whole genome duplication
-18.54	-3.29585	7.54377	-41.5206	3.88293e-83	9.99064e-82	175.579	YOL077C	BRX1	Nucleolar protein; constituent of 66S pre-ribosomal particles; depletion leads to defects in rRNA processing and a block in the assembly of large ribosomal subunits; possesses a sigma(70)-like RNA-binding motif
-18.5135	-3.29115	10.4438	-40.2473	2.62706e-81	6.01115e-80	172.074	YPL131W	RPL5	Ribosomal 60S subunit protein L5; nascent Rpl5p is bound by specific chaperone Syo1p during translation; homologous to mammalian ribosomal protein L5 and bacterial L18; binds 5S rRNA and is required for 60S subunit assembly
-18.4846	-3.286	8.21661	-44.4996	3.06354e-87	1.16981e-85	184.832	YPR145W	ASN1	Asparagine synthetase; catalyzes the synthesis of L-asparagine from L-aspartate in the asparagine biosynthetic pathway; ASN1 has a paralog, ASN2, that arose from the whole genome duplication
-18.473	-3.28393	8.34829	-44.4778	3.27652e-87	1.24321e-85	184.808	YKR057W	RPS21A	Protein component of the small (40S) ribosomal subunit; homologous to mammalian ribosomal protein S21, no bacterial homolog; RPS21A has a paralog, RPS21B, that arose from the whole genome duplication
-18.4547	-3.28069	8.38636	-51.9479	1.53763e-96	2.09501e-94	204.399	YDR496C	PUF6	Pumilio-homology domain protein; binds the 3' UTR of ASH1 mRNA and represses its translation, resulting in proper asymmetric localization of ASH1 mRNA; required at post-transcriptional step for efficient retrotransposition; absence results in decreased Ty1 Gag:GFP protein levels; co-sediments with the 60S ribosomal subunit and is required for its biogenesis
-18.3827	-3.26789	9.28792	-48.4714	2.34482e-92	1.65379e-90	195.925	YMR142C	RPL13B	Ribosomal 60S subunit protein L13B; not essential for viability; homologous to mammalian ribosomal protein L13, no bacterial homolog; RPL13B has a paralog, RPL13A, that arose from the whole genome duplication
-18.3684	-3.26535	5.31804	-28.6743	4.15519e-62	3.05274e-61	126.898	YOR095C	RKI1	Ribose-5-phosphate ketol-isomerase; catalyzes the interconversion of ribose 5-phosphate and ribulose 5-phosphate in the pentose phosphate pathway; participates in pyridoxine biosynthesis
-18.3567	-3.26327	7.05778	-43.3174	1.21785e-85	4.03372e-84	180.166	YOR272W	YTM1	Constituent of 66S pre-ribosomal particles; forms a complex with Nop7p and Erb1p that is required for maturation of the large ribosomal subunit; has seven C-terminal WD repeats
-18.3446	-3.26111	7.39087	-44.7933	1.24341e-87	4.90409e-86	184.938	YLR409C	UTP21	Subunit of U3-containing 90S preribosome and SSU processome complexes; involved in production of 18S rRNA and assembly of small ribosomal subunit; synthetic defect with STI1 Hsp90 cochaperone; human homolog linked to glaucoma; Small Subunit processome is also known as SSU processome
-18.3302	-3.25855	6.76077	-20.401	9.7424e-45	3.59862e-44	90.6965	YGR055W	MUP1	High affinity methionine permease; integral membrane protein with 13 putative membrane-spanning regions; also involved in cysteine uptake
-18.3085	-3.2547	6.21724	-42.8657	5.08683e-85	1.5559e-83	177.027	YJR041C	URB2	Protein required for normal metabolism of the rRNA primary transcript; nucleolar protein; proposed to be involved in ribosome biogenesis
-18.2864	-3.25076	8.63028	-50.4033	1.0319e-94	1.0853e-92	200.708	YGR103W	NOP7	Component of several different pre-ribosomal particles; forms a complex with Ytm1p and Erb1p that is required for maturation of the large ribosomal subunit; required for exit from G<sub>0</sub> and the initiation of cell proliferation
-18.2341	-3.24147	8.62439	-52.236	7.1045e-97	1.06479e-94	205.268	YLR406C	RPL31B	Ribosomal 60S subunit protein L31B; associates with karyopherin Sxm1p; loss of both Rpl31p and Rpl39p confers lethality; homologous to mammalian ribosomal protein L31, no bacterial homolog; RPL31B has a paralog, RPL31A, that arose from the whole genome duplication
-18.221	-3.23915	4.67327	-15.3967	1.79935e-32	4.62766e-32	62.3433	YNR060W	FRE4	Ferric reductase; reduces a specific subset of siderophore-bound iron prior to uptake by transporters; expression induced by low iron levels
-18.1897	-3.23357	8.44078	-63.3283	1.17584e-108	1.58208e-105	228.875	YDL031W	DBP10	Putative ATP-dependent RNA helicase of the DEAD-box protein family; constituent of 66S pre-ribosomal particles; essential protein involved in ribosome biogenesis
-18.1225	-3.22163	7.06496	-38.7519	4.28156e-79	8.38822e-78	166.386	YJL122W	ALB1	Shuttling pre-60S factor; involved in the biogenesis of ribosomal large subunit; interacts directly with Arx1p; responsible for Tif6p recycling defects in absence of Rei1p
-18.0366	-3.20636	7.01162	-55.0648	4.4105e-100	1.20186e-97	209.71	YOR243C	PUS7	Pseudouridine synthase; catalyzes pseudouridylation at positions 35 and 56 in U2 snRNA, position 50 in 5S rRNA, position 13 in cytoplasmic tRNAs, and position 35 in pre-tRNA(Tyr); also pseudouridylates some mRNAs; relocates from nucleus to cytoplasm during heat shock and differentially modifies some mRNAs during heat shock; conserved in archaea, vertebrates, and some bacteria
-18.0251	-3.20432	8.24885	-31.9818	4.00156e-68	3.97834e-67	143.337	YOR096W	RPS7A	Protein component of the small (40S) ribosomal subunit; interacts with Kti11p; deletion causes hypersensitivity to zymocin; homologous to mammalian ribosomal protein S7, no bacterial homolog; RPS7A has a paralog, RPS7B, that arose from the whole genome duplication
-17.9118	-3.18418	6.46366	-34.4733	2.34186e-72	2.83054e-71	151.091	YPL211W	NIP7	Nucleolar protein required for 60S ribosome subunit biogenesis; constituent of 66S pre-ribosomal particles; physically interacts with Nop8p and the exosome subunit Rrp43p
-17.884	-3.17923	9.36469	-37.7148	1.6128e-77	2.81068e-76	164.126	YOL039W	RPP2A	Ribosomal protein P2 alpha; a component of the ribosomal stalk, which is involved in the interaction between translational elongation factors and the ribosome; free (non-ribosomal) P2 stimulates the phosphorylation of the eIF2 alpha subunit (Sui2p) by Gcn2p; regulates the accumulation of P1 (Rpp1Ap and Rpp1Bp) in the cytoplasm
-17.8831	-3.17908	5.127	-34.6223	1.33055e-72	1.64806e-71	148.47	YIR026C	YVH1	Dual specificity protein phosphatase; regulates growth, sporulation, and glycogen accumulation in a cAMP-dependent protein kinase cascade dependent manner; mutants are defective in 60S ribosome assembly; positively regulates pre-autophagosomal structure (PAS) formation upon nitrogen starvation or rapamycin treatment
-17.8263	-3.16897	6.2123	-27.759	2.3453e-60	1.57271e-59	124.537	YJL189W	RPL39	Ribosomal 60S subunit protein L39; required for ribosome biogenesis; loss of both Rpl31p and Rpl39p confers lethality; also exhibits genetic interactions with SIS1 and PAB1; homologous to mammalian ribosomal protein L39, no bacterial homolog
-17.8107	-3.1662	6.89864	-46.199	1.77936e-89	8.81593e-88	187.924	YOL144W	NOP8	Nucleolar protein required for 60S ribosomal subunit biogenesis
-17.7654	-3.15816	7.71383	-38.8854	2.70003e-79	5.39556e-78	167.593	YKL216W	URA1	Dihydroorotate dehydrogenase; catalyzes the fourth enzymatic step in the de novo biosynthesis of pyrimidines, converting dihydroorotic acid into orotic acid
-17.7268	-3.15129	8.64733	-41.4025	5.71374e-83	1.44531e-81	175.763	YLL008W	DRS1	Nucleolar DEAD-box protein required for ribosome assembly and function; including synthesis of 60S ribosomal subunits; constituent of 66S pre-ribosomal particles
-17.7151	-3.1492	8.09809	-55.1139	3.89237e-100	1.11118e-97	211.749	YEL055C	POL5	DNA Polymerase phi; has sequence similarity to the human MybBP1A and weak sequence similarity to B-type DNA polymerases, not required for chromosomal DNA replication; required for the synthesis of rRNA
-17.7115	-3.14857	4.95669	-27.9081	1.20846e-60	8.26079e-60	123.55	YHR148W	IMP3	Component of the SSU processome; SSU processome is required for pre-18S rRNA processing, essential protein that interacts with Mpp10p and mediates interactions of Imp4p and Mpp10p with U3 snoRNA
-17.6897	-3.1447	8.03903	-46.9746	1.7931e-90	1.00464e-88	191.531	YBR142W	MAK5	Essential nucleolar protein; putative DEAD-box RNA helicase required for maintenance of M1 dsRNA virus; involved in biogenesis of large (60S) ribosomal subunits
-17.6373	-3.13538	8.80326	-34.3257	4.10797e-72	4.93532e-71	152.108	YDL014W	NOP1	Histone glutamine methyltransferase, modifies H2A at Q105 in nucleolus; component of the small subunit processome complex, which is required for processing of pre-18S rRNA; ortholog of mammalian fibrillarin; inviability of the null mutant is functionally complemented by human FBL
-17.5847	-3.12602	8.88346	-30.9652	2.51835e-66	2.25e-65	139.461	YGR214W	RPS0A	Ribosomal 40S subunit protein S0A; required for maturation of 18S rRNA along with Rps0Bp; deletion of either RPS0 gene reduces growth rate, deletion of both genes is lethal; homologous to human ribosomal protein SA and bacterial S2; RPS0A has a paralog, RPS0B, that arose from the whole genome duplication;
-17.5777	-3.12478	10.3008	-30.1175	8.60136e-65	7.20184e-64	135.94	YGR159C	NSR1	Nucleolar protein that binds nuclear localization sequences; required for pre-rRNA processing and ribosome biogenesis; binds to single stranded telomeric DNA and mRNA; methylated by Hmt1p; interaction with Top1p and nucleolar localization are negatively regulated by polyphosphorylation
-17.5772	-3.12469	6.85645	-55.8344	6.2792e-101	2.09132e-98	211.178	YNL087W	TCB2	ER protein involved in ER-plasma membrane tethering; one of 6 proteins (Ist2p, Scs2p, Scs22p, Tcb1p, Tcb2p, Tcb3p) that connect ER to plasma membrane (PM) and regulate PM phosphatidylinositol-4-phosphate (PI4P) levels by controlling access of Sac1p phosphatase to its substrate PI4P in the PM; contains 3 calcium and lipid binding domains; mRNA is targeted to bud; TCB2 has a paralog, TCB1, that aro…
-17.4732	-3.1062	7.92578	-49.0496	4.53096e-93	3.52768e-91	196.983	YBR247C	ENP1	Protein associated with U3 and U14 snoRNAs; required for pre-rRNA processing and 40S ribosomal subunit synthesis; localized in the nucleus and concentrated in the nucleolus; human BYSL functionally complements the heat sensitivity of an enp1 ts mutant
-17.4417	-3.10061	7.48246	-47.9323	1.10276e-91	6.88652e-90	193.656	YKR081C	RPF2	Essential protein involved in rRNA maturation and ribosomal assembly; involved in the processing of pre-rRNA and the assembly of the 60S ribosomal subunit; interacts with ribosomal protein L11; localizes predominantly to the nucleolus; constituent of 66S pre-ribosomal particles
-17.3576	-3.08565	6.56464	-45.2954	2.69236e-88	1.14473e-86	184.908	YDR087C	RRP1	Essential evolutionarily conserved nucleolar protein; necessary for biogenesis of 60S ribosomal subunits and for processing of pre-rRNAs to mature rRNA; associated with several distinct 66S pre-ribosomal particles
-17.3554	-3.08527	8.179	-57.5345	9.21925e-103	3.94782e-100	217.06	YMR128W	ECM16	Essential DEAH-box ATP-dependent RNA helicase specific to U3 snoRNP; predominantly nucleolar in distribution; required for 18S rRNA synthesis
-17.3466	-3.08369	8.08424	-57.2668	1.77843e-102	7.1078e-100	216.579	YDR172W	SUP35	Translation termination factor eRF3; has a role in mRNA deadenylation and decay; altered protein conformation creates the [PSI(+)] prion that modifies cellular fitness, alters translational fidelity by affecting reading frame selection, and results in a nonsense suppressor phenotype; many stress-response genes are repressed in the presence of [PSI(+)]
-17.3002	-3.07545	6.96484	-46.1037	2.36459e-89	1.1525e-87	187.972	YMR309C	NIP1	eIF3c subunit of the eukaryotic translation initiation factor 3 (eIF3); involved in the assembly of preinitiation complex and start codon selection; eIF3 is also involved in programmed stop codon readthrough
-17.2086	-3.05918	9.92644	-39.2195	8.55979e-80	1.79426e-78	168.943	YML063W	RPS1B	Ribosomal protein 10 (rp10) of the small (40S) subunit; homologous to mammalian ribosomal protein S3A, no bacterial homolog; RPS1B has a paralog, RPS1A, that arose from the whole genome duplication
-17.2078	-3.05903	3.44899	-22.6444	8.3742e-50	3.73259e-49	98.6996	YLR063W	BMT6	Methyltransferase required for m3U2843 methylation of the 25S rRNA; S-adenosylmethionine-dependent; green fluorescent protein (GFP)-fusion protein localizes to the cytoplasm; YLR063W is not an essential gene
-17.1922	-3.05625	6.70659	-33.3156	2.02302e-70	2.24178e-69	147.259	YHL033C	RPL8A	Ribosomal 60S subunit protein L8A; required for processing of 27SA3 pre-rRNA to 27SB pre-rRNA during assembly of large ribosomal subunit; depletion leads to a turnover of pre-rRNA; L8 binds to Domain I of 25S and 5.8 S rRNAs; mutation results in decreased amounts of free 60S subunits; homologous to mammalian ribosomal protein L7A, no bacterial homolog; RPL8A has a paralog, RPL8B, that arose from …
-17.1807	-3.0542	8.6192	-45.603	1.06219e-88	4.71689e-87	188.183	YPL093W	NOG1	Putative GTPase; associates with free 60S ribosomal subunits in the nucleolus and is required for 60S ribosomal subunit biogenesis; constituent of 66S pre-ribosomal particles; member of the ODN family of nucleolar G-proteins
-17.175	-3.0532	8.99731	-44.0533	1.21782e-86	4.45174e-85	183.79	YLR175W	CBF5	Pseudouridine synthase catalytic subunit of box H/ACA snoRNPs; acts on large and small rRNAs, on snRNA U2, and on some mRNAs; mutations in human ortholog dyskerin cause the disorder dyskeratosis congenita; small nucleolar ribonucleoprotein particles are also known as snoRNPs
-17.1678	-3.05192	8.54174	-41.5394	3.65212e-83	9.47813e-82	176.336	YEL054C	RPL12A	Ribosomal 60S subunit protein L12A; rpl12a rpl12b double mutant exhibits slow growth and slow translation; homologous to mammalian ribosomal protein L12 and bacterial L11; RPL12A has a paralog, RPL12B, that arose from the whole genome duplication
-17.1628	-3.05103	6.94677	-41.528	3.79086e-83	9.79579e-82	175.002	YGR128C	UTP8	Nucleolar protein required for export of tRNAs from the nucleus; also copurifies with the small subunit (SSU) processome containing the U3 snoRNA that is involved in processing of pre-18S rRNA
-17.1588	-3.05032	8.79273	-41.366	6.44026e-83	1.61545e-81	175.719	YKL172W	EBP2	Required for 25S rRNA maturation and 60S ribosomal subunit assembly; localizes to the nucleolus and in foci along nuclear periphery; constituent of 66S pre-ribosomal particles; cooperates with Rrs1p and Mps3p to mediate telomere clustering by binding Sir4p, but is not involved in telomere tethering
-17.1304	-3.04526	9.4898	-39.0605	1.47739e-79	3.0332e-78	168.533	YNL178W	RPS3	Protein component of the small (40S) ribosomal subunit; has apurinic/apyrimidinic (AP) endonuclease activity; essential for viability; nascent Rps3p is bound by specific chaperone Yar1p during translation; homologous to mammalian ribosomal protein S3 and bacterial S3
-17.1207	-3.04354	8.49703	-47.0608	1.39207e-90	8.02448e-89	192.084	YDR037W	KRS1	Lysyl-tRNA synthetase
-17.0739	-3.03522	6.98907	-41.4751	4.50564e-83	1.14519e-81	174.79	YPL263C	KEL3	Cytoplasmic protein of unknown function
-17.0641	-3.03349	8.231	-58.9876	2.7332e-104	1.63855e-101	220.42	YLR129W	DIP2	Nucleolar protein; specifically associated with the U3 snoRNA, part of the large ribonucleoprotein complex known as the small subunit (SSU) processome, required for 18S rRNA biogenesis, part of the active pre-rRNA processing complex
-17.0569	-3.03221	8.93189	-44.7734	1.32144e-87	5.17778e-86	185.916	YBL072C	RPS8A	Protein component of the small (40S) ribosomal subunit; homologous to mammalian ribosomal protein S8, no bacterial homolog; RPS8A has a paralog, RPS8B, that arose from the whole genome duplication
-17.053	-3.0315	8.95589	-51.6412	3.51325e-96	4.68043e-94	203.991	YGR094W	VAS1	Mitochondrial and cytoplasmic valyl-tRNA synthetase; human homolog VARS2 implicated in mitochondrial diseases, can partially complement yeast null mutant
-17.0239	-3.02634	8.09817	-49.1441	3.46993e-93	2.77363e-91	197.111	YOR091W	TMA46	Protein of unknown function that associates with translating ribosomes; interacts with GTPase Rbg1p
-17.0236	-3.02628	7.13631	-33.8994	2.10448e-71	2.43559e-70	150.01	YDL082W	RPL13A	Ribosomal 60S subunit protein L13A; not essential for viability; homologous to mammalian ribosomal protein L13, no bacterial homolog; RPL13A has a paralog, RPL13B, that arose from the whole genome duplication
-17.0139	-3.02456	10.6308	-37.2367	8.82902e-77	1.41903e-75	162.264	YOL120C	RPL18A	Ribosomal 60S subunit protein L18A; intron of RPL18A pre-mRNA forms stem-loop structures that are a target for Rnt1p cleavage leading to degradation; homologous to mammalian ribosomal protein L18, no bacterial homolog; RPL18A has a paralog, RPL18B, that arose from the whole genome duplication
-16.9961	-3.02139	8.97977	-42.4398	1.98192e-84	5.7959e-83	179.116	YKL081W	TEF4	Gamma subunit of translational elongation factor eEF1B; stimulates the binding of aminoacyl-tRNA (AA-tRNA) to ribosomes by releasing eEF1A (Tef1p/Tef2p) from the ribosomal complex
-16.9513	-3.01342	9.09094	-63.2769	1.3195e-108	1.58208e-105	229.252	YBL004W	UTP20	Component of the small-subunit (SSU) processome; SSU processome is involved in the biogenesis of the 18S rRNA
-16.9018	-3.00463	6.40302	-38.5476	8.69526e-79	1.65486e-77	164.842	YDR165W	TRM82	Catalytic subunit of a tRNA methyltransferase complex; Trm8p and Trm82p comprise an enzyme that catalyzes a methyl-transfer from S-adenosyl-l-methionine to the N(7) atom of guanine at position 46 in tRNA; Trm8 lacks catalytic activity if not bound to Trm82p; relocalizes to the cytosol in response to hypoxia; mutation in human ortholog WDR4 causes microcephalic primordial dwarfism
-16.8883	-3.00223	4.55253	-27.7214	2.774e-60	1.85604e-59	122.176	YOL080C	REX4	Putative RNA exonuclease; possibly involved in pre-rRNA processing and ribosome assembly
-16.8202	-2.99012	10.9396	-47.6426	2.55023e-91	1.56006e-89	193.214	YDL130W	RPP1B	Ribosomal protein P1 beta; component of the ribosomal stalk, which is involved in interaction of translational elongation factors with ribosome; free (non-ribosomal) P1 stimulates the phosphorylation of the eIF2 alpha subunit (Sui2p) by Gcn2p; accumulation is regulated by phosphorylation and interaction with the P2 stalk component
-16.8166	-2.98948	7.22008	-43.6983	3.68266e-86	1.27616e-84	181.77	YGL171W	ROK1	RNA-dependent ATPase; involved in pre-rRNA processing at sites A0, A1, and A2, and in control of cell cycle progression; contains two upstream open reading frames (uORFs) in 5' untranslated region which regulate translation
-16.7912	-2.98498	9.35089	-41.931	1.02173e-83	2.77162e-82	177.572	YDR025W	RPS11A	Protein component of the small (40S) ribosomal subunit; homologous to mammalian ribosomal protein S11 and bacterial S17; N-terminally propionylated in vivo; RPS11A has a paralog, RPS11B, that arose from the whole genome duplication
-16.7428	-2.97637	8.74447	-43.2393	1.55765e-85	5.04764e-84	181.467	YGR085C	RPL11B	Ribosomal 60S subunit protein L11B; expressed at half the level of Rpl11Ap; involved in ribosomal assembly; depletion causes degradation of 60S proteins and RNA; homologous to mammalian ribosomal protein L11 and bacterial L5; RPL11B has a paralog, RPL11A, that arose from the whole genome duplication
-16.7284	-2.97381	3.95368	-24.2478	2.9468e-53	1.49081e-52	106.465	YHR070W	TRM5	tRNA(m(1)G37)methyltransferase; methylates a tRNA base adjacent to the anticodon that has a role in prevention of frameshifting; localized to both cytoplasm and mitochondria, and modifies both cytoplasmic and mitochondrial tRNAs; mutations in human ortholog TRMT5 are associated with skeletal muscle respiratory chain deficiencies, and trm5 mutations analogous to disease mutations decrease respirat…
-16.715	-2.97143	9.07984	-34.3755	3.39733e-72	4.08975e-71	152.506	YDL083C	RPS16B	Protein component of the small (40S) ribosomal subunit; homologous to mammalian ribosomal protein S16 and bacterial S9; RPS16B has a paralog, RPS16A, that arose from the whole genome duplication
-16.7057	-2.96978	7.92658	-48.1753	5.47814e-92	3.53134e-90	194.743	YPL226W	NEW1	ATP binding cassette protein; cosediments with polysomes and is required for biogenesis of the small ribosomal subunit; Asn/Gln-rich rich region supports [NU+] prion formation and susceptibility to [PSI+] prion induction
-16.6427	-2.95856	7.03661	-35.5745	3.75052e-74	5.11008e-73	155.947	YCR072C	RSA4	WD-repeat protein involved in ribosome biogenesis; may interact with ribosomes; required for maturation and efficient intra-nuclear transport or pre-60S ribosomal subunits, localizes to the nucleolus
-16.6415	-2.95836	9.22802	-45.5692	1.17619e-88	5.18475e-87	188.171	YPL079W	RPL21B	Ribosomal 60S subunit protein L21B; homologous to mammalian ribosomal protein L21, no bacterial homolog; RPL21B has a paralog, RPL21A, that arose from the whole genome duplication
-16.6275	-2.95587	8.94492	-42.447	1.93666e-84	5.69131e-83	179.049	YOR206W	NOC2	Protein involved in ribosome biogenesis; forms a nucleolar complex with Mak21p that binds to 90S and 66S pre-ribosomes; forms a nuclear complex with Noc3p that binds to 66S pre-ribosomes; both complexes mediate intranuclear transport of ribosomal precursors; acts as part of a Mak21p-Noc2p-Rrp5p module that associates with nascent pre-rRNA during transcription and has a role in bigenesis of the la…
-16.6226	-2.955	5.27031	-17.4993	8.84684e-38	2.62689e-37	74.4359	YDR046C	BAP3	Amino acid permease; involved in uptake of cysteine, leucine, isoleucine and valine; BAP3 has a paralog, BAP2, that arose from the whole genome duplication
-16.5969	-2.95042	8.16449	-53.3942	3.31118e-98	6.20329e-96	207.712	YGL099W	LSG1	Putative GTPase involved in 60S ribosomal subunit biogenesis; required for the release of Nmd3p from 60S subunits in the cytoplasm
-16.5866	-2.94859	6.70934	-42.2008	4.27312e-84	1.18052e-82	176.767	YAL059W	ECM1	Pre-ribosomal factor involved in 60S ribosomal protein subunit export; associates with the pre-60S particle; shuttles between the nucleus and cytoplasm
-16.573	-2.94618	6.13529	-45.7403	7.02567e-89	3.19082e-87	184.99	YGR187C	HGH1	Nonessential protein of unknown function; predicted to be involved in ribosome biogenesis; green fluorescent protein (GFP)-fusion protein localizes to the cytoplasm; similar to mammalian BRP16 (Brain protein 16); relative distribution to the nucleus increases upon DNA replication stress
-16.5415	-2.94058	6.59041	-28.9186	1.43783e-62	1.08974e-61	130.196	YJL200C	ACO2	Putative mitochondrial aconitase isozyme; similarity to Aco1p, an aconitase required for the TCA cycle; expression induced during growth on glucose, by amino acid starvation via Gcn4p, and repressed on ethanol
-16.5408	-2.94045	6.78406	-37.3363	6.18736e-77	1.01673e-75	161.51	YJR070C	LIA1	Deoxyhypusine hydroxylase; HEAT-repeat containing metalloenzyme that catalyzes hypusine formation; binds to and is required for the modification of Hyp2p (eIF5A); complements S. pombe mmd1 mutants defective in mitochondrial positioning; protein abundance increases in response to DNA replication stress
-16.5359	-2.93959	6.46031	-34.6088	1.40035e-72	1.72738e-71	151.884	YGR123C	PPT1	Protein serine/threonine phosphatase; regulates Hsp90 chaperone by affecting its ATPase and cochaperone binding activities; has similarity to human phosphatase PP5; present in both the nucleus and cytoplasm; expressed during logarithmic growth
-16.5263	-2.93787	7.26903	-51.2712	9.57544e-96	1.22138e-93	201.773	YGL111W	NSA1	Constituent of 66S pre-ribosomal particles; involved in 60S ribosomal subunit biogenesis
-16.5081	-2.93464	8.0386	-46.5927	5.52709e-90	2.90657e-88	190.628	YBR267W	REI1	Cytoplasmic pre-60S factor; required for the correct recycling of shuttling factors Alb1, Arx1 and Tif6 at the end of the ribosomal large subunit biogenesis; involved in bud growth in the mitotic signaling network
-16.4586	-2.92584	8.76933	-48.3864	2.98974e-92	2.05349e-90	195.788	YLR441C	RPS1A	Ribosomal protein 10 (rp10) of the small (40S) subunit; homologous to mammalian ribosomal protein S3A, no bacterial homolog; RPS1A has a paralog, RPS1B, that arose from the whole genome duplication
-16.4581	-2.92575	7.39345	-52.4278	4.25739e-97	6.54437e-95	204.763	YNL313C	EMW1	Essential conserved protein with a role in cell wall integrity; contains six TPR (tetratricopeptide repeat) domains clustered in the C-terminal region; conditional mutant is suppressed by overexpression of GFA1; protein abundance increases in response to DNA replication stress
-16.3122	-2.89982	5.7023	-33.2845	2.28424e-70	2.52657e-69	145.76	YKL078W	DHR2	Predominantly nucleolar DEAH-box ATP-dependent RNA helicase; required for 18S rRNA synthesis
-16.2819	-2.89442	7.31201	-28.1692	3.80477e-61	2.66156e-60	127.627	YHR010W	RPL27A	Ribosomal 60S subunit protein L27A; homologous to mammalian ribosomal protein L27, no bacterial homolog; RPL27A has a paralog, RPL27B, that arose from the whole genome duplication
-16.2709	-2.89247	10.5177	-39.019	1.70375e-79	3.46236e-78	168.143	YJR123W	RPS5	Protein component of the small (40S) ribosomal subunit; least basic of non-acidic ribosomal proteins; phosphorylated in vivo; essential for viability; homologous to mammalian ribosomal protein S5 and bacterial S7
-16.2087	-2.88142	7.71446	-43.9384	1.74089e-86	6.24947e-85	183.007	YER082C	UTP7	Nucleolar protein; component of the small subunit (SSU) processome containing the U3 snoRNA that is involved in processing of pre-18S rRNA
-16.203	-2.8804	8.86579	-48.7916	9.41582e-93	7.05598e-91	196.802	YGL078C	DBP3	RNA-Dependent ATPase, member of DExD/H-box family; involved in cleavage of site A3 within the ITS1 spacer during rRNA processing; not essential for growth, but deletion causes severe slow-growth phenotype
-16.1985	-2.8796	9.4093	-33.728	4.07717e-71	4.62928e-70	150.097	YGR034W	RPL26B	Ribosomal 60S subunit protein L26B; binds to 5.8S rRNA; non-essential even when paralog is also deleted; deletion has minimal affections on ribosome biosynthesis; homologous to mammalian ribosomal protein L26 and bacterial L24; RPL26B has a paralog, RPL26A, that arose from the whole genome duplication
-16.1705	-2.87462	6.50359	-40.7405	5.06788e-82	1.21528e-80	172.014	YDR449C	UTP6	Nucleolar protein; component of the small subunit (SSU) processome containing the U3 snoRNA that is involved in processing of pre-18S rRNA
-16.1268	-2.86686	7.77571	-42.9145	4.35655e-85	1.35143e-83	180.211	YML024W	RPS17A	Ribosomal protein 51 (rp51) of the small (40s) subunit; homologous to mammalian ribosomal protein S17, no bacterial homolog; RPS17A has a paralog, RPS17B, that arose from the whole genome duplication
-16.0822	-2.85893	10.3023	-54.1634	4.46638e-99	1.02984e-96	209.416	YAL035W	FUN12	Translation initiation factor eIF5B; GTPase that promotes Met-tRNAiMet binding to ribosomes and ribosomal subunit joining; promotes GTP-dependent maturation of 18S rRNA by Nob1p; protein abundance increases in response to DNA replication stress; homolog of bacterial IF2
-15.9982	-2.844	6.38325	-44.543	2.68037e-87	1.03005e-85	182.562	YNL247W	YNL247W	Cysteinyl-tRNA synthetase; may interact with ribosomes, based on co-purification experiments; human gene CARS allows growth of the yeast haploid null mutant after sporulation of a heterozygous diploid
-15.9833	-2.84134	7.58423	-50.6944	4.63002e-95	5.04672e-93	200.896	YJR002W	MPP10	Component of the SSU processome and 90S preribosome; required for pre-18S rRNA processing, interacts with and controls the stability of Imp3p and Imp4p, essential for viability; similar to human Mpp10p
-15.9799	-2.84074	4.4613	-25.5294	6.40018e-56	3.56921e-55	112.986	YLL038C	ENT4	Protein of unknown function; contains an N-terminal epsin-like domain; proposed to be involved in the trafficking of Arn1p in the absence of ferrichrome
-15.97	-2.83899	9.52587	-39.9105	8.15869e-81	1.81827e-79	171.324	YKL006W	RPL14A	Ribosomal 60S subunit protein L14A; N-terminally acetylated; homologous to mammalian ribosomal protein L14, no bacterial homolog; RPL14A has a paralog, RPL14B, that arose from the whole genome duplication
-15.962	-2.83756	9.29731	-43.9007	1.95792e-86	6.98675e-85	183.38	YBL027W	RPL19B	Ribosomal 60S subunit protein L19B; rpl19a and rpl19b single null mutations result in slow growth, while the double null mutation is lethal; homologous to mammalian ribosomal protein L19, no bacterial homolog; RPL19B has a paralog, RPL19A, that arose from the whole genome duplication
-15.919	-2.82991	9.12112	-42.7741	6.80834e-85	2.07188e-83	180.157	YBR181C	RPS6B	Protein component of the small (40S) ribosomal subunit; homologous to mammalian ribosomal protein S6, no bacterial homolog; phosphorylated on S233 by Ypk3p in a TORC1-dependent manner, and on S232 in a TORC1/2-dependent manner by Ypk1/2/3p; RPS6B has a paralog, RPS6A, that arose from the whole genome duplication
-15.9157	-2.82933	8.37789	-48.1151	6.51236e-92	4.10964e-90	194.823	YDL153C	SAS10	Subunit of U3-containing Small Subunit (SSU) processome complex; involved in production of 18S rRNA and assembly of small ribosomal subunit; disrupts silencing when overproduced; mutant has increased aneuploidy tolerance; essential gene
-15.9081	-2.82797	7.25349	-40.1297	3.89881e-81	8.88722e-80	171.332	YPR144C	NOC4	Nucleolar protein; forms a complex with Nop14p that mediates maturation and nuclear export of 40S ribosomal subunits; relocalizes to the cytosol in response to hypoxia
-15.8373	-2.81539	5.55114	-26.4424	9.12342e-58	5.46949e-57	118.639	YER064C	VHR2	Non-essential nuclear protein; null mutation has global effects on transcription; VHR2 has a paralog, VHR1, that arose from the whole genome duplication; relative distribution to the nucleus increases upon DNA replication stress
-15.8303	-2.81416	7.76445	-38.8093	3.51095e-79	6.99273e-78	167.438	YHR066W	SSF1	Constituent of 66S pre-ribosomal particles; required for ribosomal large subunit maturation; functionally redundant with Ssf2p; member of the Brix family; SSF1 has a paralog, SSF2, that arose from the whole genome duplication
-15.8202	-2.81236	3.29739	-14.148	3.12764e-29	7.41409e-29	54.6745	YLL066W-B	YLL066W-B	Putative protein of unknown function; overexpression causes a cell cycle delay or arrest
-15.8082	-2.81023	5.66786	-32.2441	1.39647e-68	1.41896e-67	141.939	YCR065W	HCM1	Forkhead transcription factor; drives S-phase activation of genes involved in chromosome segregation, spindle dynamics, budding; also activates genes involved in respiration, use of alternative energy sources (like proline), NAD synthesis, oxidative stress resistance; key factor in early adaptation to nutrient deficiency and diauxic shift; suppressor of calmodulin mutants with specific SPB assemb…
-15.8011	-2.80896	7.92768	-37.9272	7.61887e-78	1.35938e-76	164.628	YDR471W	RPL27B	Ribosomal 60S subunit protein L27B; homologous to mammalian ribosomal protein L27, no bacterial homolog; RPL27B has a paralog, RPL27A, that arose from the whole genome duplication
-15.7998	-2.80872	9.02785	-62.5918	6.18465e-108	6.1795e-105	227.954	YML074C	FPR3	Nucleolar peptidyl-prolyl cis-trans isomerase (PPIase); FK506 binding protein; affects expression of multiple genes via its role in nucleosome assembly; phosphorylated by casein kinase II (Cka1p-Cka2p-Ckb1p-Ckb2p) and dephosphorylated by Ptp1p; PPIase domain acts as a transcriptional repressor when tethered to DNA by lexA, and repressor activity is dependent on PPIase activity; FPR3 has a paralog…
-15.7875	-2.80653	8.5113	-46.0162	3.07176e-89	1.46153e-87	189.281	YPR112C	MRD1	Essential conserved small ribosomal subunit (40s) synthesis factor; component of the 90S preribosome; required for production of 18S rRNA and small ribosomal subunit; contains five consensus RNA-binding domains and binds to the pre-rRNA at two sites within the 18S region
-15.7781	-2.80486	6.17154	-28.5812	6.23695e-62	4.5267e-61	128.548	YOL124C	TRM11	Catalytic subunit of adoMet-dependent tRNA methyltransferase complex; required for the methylation of the guanosine nucleotide at position 10 (m2G10) in tRNAs; contains a THUMP domain and a methyltransferase domain; another complex member is Trm112p
-15.7759	-2.80448	9.24308	-27.4115	1.11096e-59	7.23938e-59	124.701	YLR388W	RPS29A	Protein component of the small (40S) ribosomal subunit; homologous to mammalian ribosomal protein S29 and bacterial S14; RPS29A has a paralog, RPS29B, that arose from the whole genome duplication
-15.7606	-2.80175	9.78328	-30.5258	1.55609e-65	1.34034e-64	137.717	YMR242C	RPL20A	Ribosomal 60S subunit protein L20A; homologous to mammalian ribosomal protein L18A, no bacterial homolog; RPL20A has a paralog, RPL20B, that arose from the whole genome duplication
-15.729	-2.79613	8.22922	-41.3745	6.26259e-83	1.57749e-81	175.805	YDR447C	RPS17B	Ribosomal protein 51 (rp51) of the small (40s) subunit; homologous to mammalian ribosomal protein S17, no bacterial homolog; RPS17B has a paralog, RPS17A, that arose from the whole genome duplication; protein abundance increases in response to DNA replication stress
-15.7238	-2.79521	7.09438	-25.0925	5.06551e-55	2.72846e-54	113.939	YER145C	FTR1	High affinity iron permease; involved in the transport of iron across the plasma membrane; forms complex with Fet3p; expression is regulated by iron; protein abundance increases in response to DNA replication stress
-15.722	-2.79489	2.78273	-20.2319	2.40899e-44	8.78996e-44	86.4576	YLR264W	RPS28B	Protein component of the small (40S) ribosomal subunit; homologous to mammalian ribosomal protein S28, no bacterial homolog; has an extraribosomal function in autoregulation, in which Rps28Bp binds to a decapping complex via Edc3p, which then binds to RPS28B mRNA leading to its decapping and degradation; RPS28B has a paralog, RPS28A, that arose from the whole genome duplication
-15.711	-2.79295	9.12061	-32.8616	1.20113e-69	1.279e-68	146.868	YDL075W	RPL31A	Ribosomal 60S subunit protein L31A; associates with karyopherin Sxm1p; loss of both Rpl31p and Rpl39p confers lethality; homologous to mammalian ribosomal protein L31, no bacterial homolog; RPL31A has a paralog, RPL31B, that arose from the whole genome duplication
-15.6692	-2.78551	7.97709	-37.3097	6.80306e-77	1.11129e-75	162.613	YJL148W	RPA34	RNA polymerase I subunit A34.5; essential for nucleolar assembly and for high polymerase loading rate; nucleolar localization depends on Rpa49p
-15.6149	-2.77586	6.22282	-33.6989	4.56332e-71	5.16172e-70	148.403	YLR435W	TSR2	Protein with a potential role in pre-rRNA processing
-15.6106	-2.77509	5.24176	-31.7304	1.10429e-67	1.06263e-66	139.242	YDR021W	FAL1	Nucleolar protein required for maturation of 18S rRNA; member of the eIF4A subfamily of DEAD-box ATP-dependent RNA helicases; 18S rRNA biogenesis defect of the null mutant is functionally complemented by human EIF4A3
-15.5974	-2.77275	9.38854	-42.307	3.03634e-84	8.58625e-83	178.73	YHR141C	RPL42B	Ribosomal 60S subunit protein L42B; required for propagation of the killer toxin-encoding M1 double-stranded RNA satellite of the L-A double-stranded RNA virus; homologous to mammalian ribosomal protein L36A, no bacterial homolog; RPL42B has a paralog, RPL42A, that arose from the whole genome duplication
-15.59	-2.77144	9.43156	-35.2974	1.0515e-73	1.37938e-72	155.785	YDR418W	RPL12B	Ribosomal 60S subunit protein L12B; rpl12a rpl12b double mutant exhibits slow growth and slow translation; homologous to mammalian ribosomal protein L12 and bacterial L11; RPL12B has a paralog, RPL12A, that arose from the whole genome duplication
-15.5835	-2.77028	9.68013	-38.335	1.8235e-78	3.37403e-77	166.164	YIL133C	RPL16A	Ribosomal 60S subunit protein L16A; N-terminally acetylated, binds 5.8 S rRNA; transcriptionally regulated by Rap1p; homologous to mammalian ribosomal protein L13A and bacterial L13; RPL16A has a paralog, RPL16B, that arose from the whole genome duplication; protein abundance increases in response to DNA replication stress
-15.5487	-2.76409	7.13101	-48.6735	1.31754e-92	9.64256e-91	195.423	YLR022C	SDO1	Guanine nucleotide exchange factor (GEF) for Ria1p; essential protein involved in ribosome maturation; with Ria1p, promotes release of Tif6p from 60S ribosomal subunits in the cytoplasm so that they can assemble with 40S subunits to generate mature ribosomes; ortholog of the human protein (SBDS) responsible for autosomal recessive Shwachman-Bodian-Diamond Syndrome; highly conserved across archaea…
-15.5477	-2.7639	7.71515	-36.2914	2.6841e-75	4.01277e-74	159.001	YNL175C	NOP13	Nucleolar protein found in preribosomal complexes; contains an RNA recognition motif (RRM); relative distribution to the nucleolus increases upon DNA replication stress
-15.5477	-2.7639	11.2383	-44.0538	1.21611e-86	4.45174e-85	183.158	YLR167W	RPS31	Fusion protein cleaved to yield ribosomal protein S31 and ubiquitin; ubiquitin may facilitate assembly of the ribosomal protein into ribosomes; interacts genetically with translation factor eIF2B; homologous to mammalian ribosomal protein S27A, no bacterial homolog
-15.5323	-2.76118	4.11337	-24.9586	9.5913e-55	5.11564e-54	109.988	YNL282W	POP3	Subunit of both RNase MRP and nuclear RNase P; RNase MRP cleaves pre-rRNA, while nuclear RNase P cleaves tRNA precursors to generate mature 5' ends and facilitates turnover of nuclear RNAs; relocalizes to the cytosol in response to hypoxia
-15.5301	-2.76079	7.75871	-47.7967	1.63161e-91	1.0084e-89	193.712	YJL076W	NET1	Core subunit of the RENT complex; involved in nucleolar silencing and telophase exit; stimulates transcription by RNA polymerase I and regulates nucleolar structure; NET1 has a paralog, TOF2, that arose from the whole genome duplication
-15.5217	-2.75929	7.66158	-49.4274	1.56255e-93	1.30104e-91	197.934	YGR200C	ELP2	Subunit of Elongator complex; binds to microtubules via conserved alkaline residues; has two seven-bladed WD40 &#946; propellers; Elongator complex is required for modification of wobble nucleosides in tRNA; target of Kluyveromyces lactis zymocin
-15.5164	-2.75835	9.29345	-33.6613	5.27802e-71	5.95889e-70	149.868	YLR048W	RPS0B	Protein component of the small (40S) ribosomal subunit; RPS0B has a paralog, RPS0A, that arose from the whole genome duplication; required for maturation of 18S rRNA along with Rps0Ap; deletion of either RPS0 gene reduces growth rate, deletion of both genes is lethal; homologous to human ribosomal protein SA and bacterial S2
-15.5157	-2.75823	7.01327	-39.1339	1.148e-79	2.38141e-78	167.861	YOL093W	TRM10	tRNA methyltransferase; methylates the N-1 position of guanine at position 9 in tRNAs; protein abundance increases in response to DNA replication stress; member of the SPOUT (SpoU-TrmD) methyltransferase family; human ortholog TRMT10A plays a role in the pathogenesis of microcephaly and early onset diabetes; an 18-mer originates from the TRM10 locus; genetic analysis shows the 18-mer is the trans…
-15.4922	-2.75405	10.6181	-42.3914	2.3153e-84	6.70541e-83	178.592	YJR145C	RPS4A	Protein component of the small (40S) ribosomal subunit; mutation affects 20S pre-rRNA processing; homologous to mammalian ribosomal protein S4, no bacterial homolog; RPS4A has a paralog, RPS4B, that arose from the whole genome duplication
-15.4761	-2.75119	12.4171	-37.279	7.59167e-77	1.23006e-75	161.907	YGR201C	YGR201C	Putative protein of unknown function
-15.4663	-2.74944	3.6169	-20.4676	6.82761e-45	2.5376e-44	88.6206	YDR020C	DAS2	Putative protein of unknown function; non-essential gene identified in a screen for mutants with increased levels of rDNA transcription; weak similarity with uridine kinases and with phosphoribokinases
-15.3659	-2.73159	10.3759	-36.609	8.45619e-76	1.29654e-74	160.195	YDR064W	RPS13	Protein component of the small (40S) ribosomal subunit; homologous to mammalian ribosomal protein S13 and bacterial S15
-15.3407	-2.72711	6.924	-48.1191	6.43771e-92	4.10575e-90	193.543	YER156C	YER156C	Putative protein of unknown function; interacts with Hsp82p and copurifies with Ipl1p; expression is copper responsive and downregulated in strains deleted for MAC1, a copper-responsive transcription factor; similarity to mammalian MYG1
-15.3069	-2.72111	5.28207	-27.6815	3.31425e-60	2.20521e-59	123.57	YNL182C	IPI3	Component of the Rix1 complex and pre-replicative complexes (pre-RCs); required for processing of ITS2 sequences from 35S pre-rRNA; component of the pre-60S ribosomal particle with the dynein-related AAA-type ATPase Mdn1p; required for pre-RC formation and maintenance during DNA replication licensing; highly conserved protein which contains several WD40 motifs; IPI3 is an essential gene; other me…
-15.2993	-2.71975	7.13975	-44.044	1.25386e-86	4.55568e-85	182.959	YDL112W	TRM3	2'-O-ribose methyltransferase; catalyzes the ribose methylation of the guanosine nucleotide at position 18 of tRNAs
-15.2718	-2.71486	8.18952	-42.5528	1.38009e-84	4.13683e-83	179.354	YBR154C	RPB5	RNA polymerase subunit ABC27; common to RNA polymerases I, II, and III; contacts DNA and affects transactivation
-15.2663	-2.71388	3.13633	-21.4368	4.12543e-47	1.65431e-46	92.7795	YMR117C	SPC24	Component of the kinetochore-associated Ndc80 complex; involved in chromosome segregation, spindle checkpoint activity, and kinetochore clustering; evolutionarily conserved; other members include Ndc80p, Nuf2p, Spc24p, and Spc25p
-15.2366	-2.70861	6.88619	-30.2889	4.18865e-65	3.55679e-64	136.198	YBR034C	HMT1	Nuclear SAM-dependent mono- and asymmetric methyltransferase; modifies hnRNPs, including Npl3p and Hrp1p, affecting their activity and nuclear export; methylates U1 snRNP protein Snp1p, ribosomal protein Rps2p, and histones H3 and H4; interacts genetically with genes encoding components of Rpd3(L) and this interaction is important for Rpd3 recruitment to the subtelomeric region
-15.2069	-2.70333	7.50756	-39.0364	1.60485e-79	3.27247e-78	168.059	YLL011W	SOF1	Protein required for biogenesis of 40S (small) ribosomal subunit; has similarity to the beta subunit of trimeric G-proteins and the splicing factor Prp4p; essential gene
-15.2038	-2.70277	7.74115	-39.521	3.05697e-80	6.61609e-79	169.725	YMR014W	BUD22	Protein required for rRNA maturation and ribosomal subunit biogenesis; required for 18S rRNA maturation; also required for small ribosomal subunit biogenesis; cosediments with pre-ribosomal particles; mutation decreases efficiency of +1 Ty1 frameshifting and transposition, and affects budding pattern
-15.158	-2.69462	6.93314	-41.6556	2.50027e-83	6.57417e-82	175.685	YDR398W	UTP5	Subunit of U3-containing Small Subunit (SSU) processome complex; involved in production of 18S rRNA and assembly of small ribosomal subunit
-15.1391	-2.69128	7.29355	-33.6191	6.21479e-71	6.97696e-70	149.242	YKR059W	TIF1	Translation initiation factor eIF4A; DEA(D/H)-box RNA helicase that couples ATPase activity to RNA binding and unwinding; forms a dumbbell structure of two compact domains connected by a linker; interacts with eIF4G; protein abundance increases in response to DNA replication stress; TIF1 has a paralog, TIF2, that arose from the whole genome duplication
-15.1184	-2.6876	8.22097	-44.7935	1.24241e-87	4.90409e-86	185.896	YDR083W	RRP8	Nucleolar S-adenosylmethionine-dependent rRNA methyltransferase; methylates adenine (m1A) of the large subunit (LSU) rRNA at position 645; involved in pre-rRNA cleavage at site A2; mutation is synthetically lethal with a gar1 mutation; deletion disrupts telomere maintenance by influencing the expression of neighboring gene STN1
-15.1168	-2.68731	8.29848	-45.2395	3.18976e-88	1.34666e-86	187.107	YJL033W	HCA4	DEAD box RNA helicase; component of the SSU; interacts with Bfr2p and Enp2p; high-copy number suppression of a U14 snoRNA processing mutant suggests an involvement in 18S rRNA synthesis
-15.0938	-2.68322	8.55892	-52.8794	1.28399e-97	2.19929e-95	207.091	YDR341C	YDR341C	Arginyl-tRNA synthetase; the authentic, non-tagged protein is detected in highly purified mitochondria in high-throughput studies; YDR341C has a paralog, MSR1, that arose from the whole genome duplication
-15.069	-2.67881	9.03239	-35.4648	5.63621e-74	7.64458e-73	156.408	YBR084C-A	RPL19A	Ribosomal 60S subunit protein L19A; rpl19a and rpl19b single null mutations result in slow growth, while the double null mutation is lethal; homologous to mammalian ribosomal protein L19, no bacterial homolog; RPL19A has a paralog, RPL19B, that arose from the whole genome duplication
-15.0437	-2.67432	8.61446	-34.0763	1.06642e-71	1.26098e-70	151.404	YLR029C	RPL15A	Ribosomal 60S subunit protein L15A; binds to 5.8 S rRNA; homologous to mammalian ribosomal protein L15, no bacterial homolog; RPL15A has a paralog, RPL15B, that arose from the whole genome duplication
-15.0094	-2.66821	3.27363	-20.1822	3.14396e-44	1.143e-43	86.9372	YOL141W	PPM2	AdoMet-dependent tRNA methyltransferase; also involved in methoxycarbonylation; required for the synthesis of wybutosine (yW), a modified guanosine found at the 3'-position adjacent to the anticodon of phe-tRNA; similarity to Ppm1p
-14.9693	-2.66109	7.39052	-25.743	2.34777e-56	1.34174e-55	117.048	YOR108W	LEU9	Alpha-isopropylmalate synthase II (2-isopropylmalate synthase); catalyzes the first step in the leucine biosynthesis pathway; the minor isozyme, responsible for the residual alpha-IPMS activity detected in a leu4 null mutant; LEU9 has a paralog, LEU4, that arose from the whole genome duplication
-14.9427	-2.65636	7.34659	-46.5516	6.24341e-90	3.25472e-88	190.218	YLR003C	CMS1	Putative subunit of the 90S preribosome processome complex; overexpression rescues supressor mutant of mcm10; null mutant is viable; relocalizes from nucleus to cytoplasm upon DNA replication stress
-14.9375	-2.65544	9.32362	-44.3569	4.75728e-87	1.78249e-85	184.714	YHR089C	GAR1	Protein component of the H/ACA snoRNP pseudouridylase complex; involved in the modification and cleavage of the 18S pre-rRNA
-14.9055	-2.64975	7.9729	-53.1875	5.69744e-98	1.03503e-95	207.495	YOR168W	GLN4	Glutamine tRNA synthetase; monomeric class I tRNA synthetase that catalyzes the specific glutaminylation of tRNA(Gln); N-terminal domain proposed to be involved in enzyme-tRNA interactions
-14.8387	-2.63788	7.58907	-43.2395	1.55688e-85	5.04764e-84	181.089	YLR002C	NOC3	Subunit of a nuclear complex with Noc2p and pre-replicative complexes; the Noc2p-Noc3p complex binds to 66S ribosomal precursors to mediate their maturation and intranuclear transport; binds to chromatin at active replication origins, and is required for pre-RC formation and maintenance during DNA replication licensing
-14.8282	-2.636	6.18738	-35.8728	1.2455e-74	1.74457e-73	156.04	YPR110C	RPC40	RNA polymerase subunit AC40; common to RNA polymerase I and III; predominant determinant targeting Ty1 integration upstream of Pol III-transcribed genes
-14.8046	-2.63181	7.89768	-48.9541	5.9375e-93	4.5635e-91	197.078	YER110C	KAP123	Karyopherin beta; mediates nuclear import of ribosomal proteins prior to assembly into ribosomes and import of histones H3 and H4; localizes to the nuclear pore, nucleus, and cytoplasm; exhibits genetic interactions with RAI1
-14.8017	-2.63129	7.55037	-27.5664	5.5452e-60	3.64512e-59	125.218	YBL028C	YBL028C	Protein of unknown function that may interact with ribosomes; green fluorescent protein (GFP)-fusion protein localizes to the nucleolus; predicted to be involved in ribosome biogenesis
-14.7999	-2.63097	7.32316	-33.0585	5.53651e-70	6.01293e-69	147.278	YLR363W-A	YLR363W-A	Protein of unknown function; green fluorescent protein (GFP)-fusion protein localizes to the nucleus; relocalizes from nucleus to nucleolus upon DNA replication stress
-14.785	-2.62832	8.75762	-38.0096	5.7023e-78	1.02351e-76	165.182	YPL249C-A	RPL36B	Ribosomal 60S subunit protein L36B; binds to 5.8 S rRNA; homologous to mammalian ribosomal protein L36, no bacterial homolog; RPL36B has a paralog, RPL36A, that arose from the whole genome duplication
-14.7762	-2.62676	6.92529	-42.4124	2.16394e-84	6.29748e-83	177.947	YKR024C	DBP7	Putative ATP-dependent RNA helicase of the DEAD-box family; involved in ribosomal biogenesis; required at post-transcriptional step for efficient retrotransposition; essential for growth under anaerobic conditions
-14.7701	-2.62567	7.82786	-31.5947	1.91459e-67	1.81648e-66	141.854	YFR001W	LOC1	Nuclear protein involved in asymmetric localization of ASH1 mRNA; binds double-stranded RNA in vitro; constituent of 66S pre-ribosomal particles; required at post-transcriptional step for efficient retrotransposition; absence results in decreased Ty1 Gag:GFP protein levels; relocalizes from nucleus to cytoplasm upon DNA replication stress
-14.7581	-2.62355	7.39706	-53.9024	8.7874e-99	1.88144e-96	208.522	YDL150W	RPC53	RNA polymerase III subunit C53
-14.7578	-2.62349	8.74989	-34.8974	4.70817e-73	5.96733e-72	154.404	YER056C-A	RPL34A	Ribosomal 60S subunit protein L34A; homologous to mammalian ribosomal protein L34, no bacterial homolog; RPL34A has a paralog, RPL34B, that arose from the whole genome duplication
-14.7543	-2.62286	8.32295	-43.5375	6.09466e-86	2.07599e-84	182.334	YHR196W	UTP9	Nucleolar protein; component of the small subunit (SSU) processome containing the U3 snoRNA that is involved in processing of pre-18S rRNA
-14.749	-2.62192	10.4474	-28.7276	3.29408e-62	2.42605e-61	130.212	YOR063W	RPL3	Ribosomal 60S subunit protein L3; homologous to mammalian ribosomal protein L3 and bacterial L3; plays an important role in function of eIF5B in stimulating 3' end processing of 18S rRNA in context of 80S ribosomes that have not yet engaged in translation; involved in replication and maintenance of killer double stranded RNA virus
-14.739	-2.62015	7.34048	-17.9464	7.0097e-39	2.16057e-38	77.7209	YER131W	RPS26B	Protein component of the small (40S) ribosomal subunit; homologous to mammalian ribosomal protein S26, no bacterial homolog; RPS26B has a paralog, RPS26A, that arose from the whole genome duplication; human homolog can partially complement an RPS26A, RPS26B double null mutant; mutations in the human gene are associated with Diamond-Blackfan anemia
-14.6948	-2.61228	5.54917	-21.5476	2.31858e-47	9.37915e-47	95.8507	YOL020W	TAT2	High affinity tryptophan and tyrosine permease; overexpression confers FK506 and FTY720 resistance
-14.6471	-2.60381	7.06577	-37.7447	1.45106e-77	2.55106e-76	163.522	YJL010C	NOP9	Essential subunit of U3-containing 90S preribosome; involved in production of 18S rRNA and assembly of small ribosomal subunit; also part of pre-40S ribosome and required for its export into cytoplasm; binds RNA and contains pumilio domain
-14.621	-2.59916	5.4447	-31.6187	1.73708e-67	1.65825e-66	139.392	YKR060W	UTP30	Putative subunit of U3-containing 90S preribosome complex; complex is involved in production of 18S rRNA and assembly of small ribosomal subunit
-14.6201	-2.599	6.3373	-35.8956	1.14516e-74	1.60779e-73	156.384	YMR239C	RNT1	Nuclear dsRNA-specific ribonuclease (RNase III); involved in rDNA transcription, rRNA processing and U2 snRNA 3' end formation by cleavage of a stem-loop structure at the 3' end of U2 snRNA; involved in polyadenylation-independent transcription termination; involved in the cell wall stress response, regulating the degradation of cell wall integrity and morphogenesis checkpoint genes
-14.6187	-2.59876	6.9224	-45.209	3.49945e-88	1.45689e-86	186.014	YJR007W	SUI2	Alpha subunit of the translation initiation factor eIF2; eIF2 is involved in identification of the start codon; phosphorylation of Ser51 is required for regulation of translation by inhibiting the exchange of GDP for GTP; protein abundance increases in response to DNA replication stress
-14.5946	-2.59448	6.07185	-40.3093	2.13449e-81	4.92164e-80	170.028	YLR397C	AFG2	ATPase of the CDC48/PAS1/SEC18 (AAA) family, forms a hexameric complex; is essential for pre-60S maturation and release of several preribosome maturation factors; releases Rlp24p from purified pre-60S particles in vitro; target of the ribosomal biosynthesis inhibitor diazaborine; may be involved in degradation of aberrant mRNAs
-14.5395	-2.58469	4.58123	-30.171	6.86975e-65	5.77618e-64	131.858	YOL076W	MDM20	Non-catalytic subunit of the NatB N-terminal acetyltransferase; NatB catalyzes N-acetylation of proteins with specific N-terminal sequences; involved in mitochondrial inheritance and actin assembly
-14.5363	-2.58411	8.29693	-30.9077	3.19237e-66	2.83951e-65	139.237	YNL110C	NOP15	Constituent of 66S pre-ribosomal particles; involved in 60S ribosomal subunit biogenesis; localizes to both nucleolus and cytoplasm
-14.4804	-2.57418	9.5741	-42.2903	3.20323e-84	9.01566e-83	178.666	YMR143W	RPS16A	Protein component of the small (40S) ribosomal subunit; homologous to mammalian ribosomal protein S16 and bacterial S9; RPS16A has a paralog, RPS16B, that arose from the whole genome duplication
-14.4795	-2.57402	7.71261	-34.542	1.80437e-72	2.21211e-71	152.836	YHR025W	THR1	Homoserine kinase; conserved protein required for threonine biosynthesis; long-lived protein that is preferentially retained in mother cells and forms cytoplasmic filaments; expression is regulated by the GCN4-mediated general amino acid control pathway
-14.4622	-2.57094	7.74156	-40.8675	3.32664e-82	8.07418e-81	174.096	YMR131C	RRB1	Specific chaperone for ribosomal protein Rpl3p; binds to nascent Rpl3p during translation; essential gene
-14.4609	-2.57071	7.64692	-32.6225	3.0928e-69	3.25858e-68	145.72	YCR016W	YCR016W	Putative protein of unknown function; green fluorescent protein (GFP)-fusion protein localizes to the nucleolus and nucleus; predicted to be involved in ribosome biogenesis
-14.4562	-2.56987	7.87322	-23.6221	6.32062e-52	3.06571e-51	107.228	YAL012W	CYS3	Cystathionine gamma-lyase; catalyzes one of the two reactions involved in the transsulfuration pathway that yields cysteine from homocysteine with the intermediary formation of cystathionine; protein abundance increases in response to DNA replication stress
-14.4049	-2.56076	9.65346	-49.7611	6.13772e-94	5.49189e-92	199.073	YER006W	NUG1	GTPase that associates with nuclear 60S pre-ribosomes; required for export of 60S ribosomal subunits from the nucleus
-14.4043	-2.56065	9.75292	-35.6296	3.0581e-74	4.19526e-73	156.907	YKL180W	RPL17A	Ribosomal 60S subunit protein L17A; required for processing of 27SB pre-rRNA and formation of stable 66S assembly intermediates; copurifies with the Dam1 complex (aka DASH complex); homologous to mammalian ribosomal protein L17 and bacterial L22; RPL17A has a paralog, RPL17B, that arose from the whole genome duplication; protein abundance increases in response to DNA replication stress
-14.3967	-2.5593	9.21916	-35.0144	3.03297e-73	3.8935e-72	154.809	YML073C	RPL6A	Ribosomal 60S subunit protein L6A; N-terminally acetylated; binds 5.8S rRNA; homologous to mammalian ribosomal protein L6, no bacterial homolog; RPL6A has a paralog, RPL6B, that arose from the whole genome duplication
-14.3887	-2.55787	7.56287	-31.8179	7.75059e-68	7.56755e-67	142.693	YCR087C-A	YCR087C-A	Putative protein of unknown function; green fluorescent protein (GFP)-fusion protein localizes to the nucleolus; YCR087C-A is not an essential gene
-14.3725	-2.55499	7.19748	-26.6845	3.00258e-58	1.84242e-57	121.22	YML026C	RPS18B	Protein component of the small (40S) ribosomal subunit; homologous to mammalian ribosomal protein S18 and bacterial S13; RPS18B has a paralog, RPS18A, that arose from the whole genome duplication; protein abundance increases in response to DNA replication stress
-14.3697	-2.5545	6.89358	-31.8934	5.71261e-68	5.60509e-67	142.574	YLR009W	RLP24	Essential protein required for ribosomal large subunit biogenesis; associated with pre-60S ribosomal subunits; stimulates the ATPase activity of Afg2p, which is required for release of Rlp24p from the pre-60S particle; has similarity to Rpl24Ap and Rpl24Bp
-14.2908	-2.54047	8.03764	-47.1773	9.8969e-91	5.76038e-89	192.495	YIL091C	UTP25	Nucleolar protein; required for 35S pre-RNA processing and 40S ribosomal subunit biogenesis
-14.2649	-2.53586	9.13355	-44.1346	9.46449e-87	3.50245e-85	183.92	YNL308C	KRI1	Essential nucleolar protein required for 40S ribosome biogenesis; associate with snR30; physically and functionally interacts with Krr1p
-14.2503	-2.53327	8.5156	-39.5875	2.4373e-80	5.31331e-79	170.357	YDR450W	RPS18A	Protein component of the small (40S) ribosomal subunit; homologous to mammalian ribosomal protein S18 and bacterial S13; RPS18A has a paralog, RPS18B, that arose from the whole genome duplication; protein increases in abundance and relocalizes from cytoplasm to nuclear foci upon DNA replication stress
-14.2489	-2.53302	8.01617	-41.7214	2.01785e-83	5.32909e-82	176.755	YKL143W	LTV1	Component of the GSE complex; GSE is required for proper sorting of amino acid permease Gap1p; required for ribosomal small subunit export from nucleus; required for growth at low temperature
-14.2226	-2.52835	7.58363	-36.3594	2.09453e-75	3.15495e-74	159.205	YIL127C	RRT14	Putative protein of unknown function; identified in a screen for mutants with decreased levels of rDNA transcription; green fluorescent protein (GFP)-fusion protein localizes to the nucleolus; predicted to be involved in ribosome biogenesis
-14.2149	-2.52699	8.25769	-35.2609	1.20488e-73	1.57369e-72	155.641	YDL208W	NHP2	Protein related to mammalian high mobility group (HMG) proteins; nuclear protein; essential for function of H/ACA-type snoRNPs, which are involved in 18S rRNA processing
-14.2098	-2.52606	6.91579	-37.3221	6.5098e-77	1.06629e-75	161.859	YNR054C	ESF2	Essential nucleolar protein involved in pre-18S rRNA processing; binds to RNA and stimulates ATPase activity of Dbp8; involved in assembly of the small subunit (SSU) processome
-14.1941	-2.52328	7.1101	-44.0128	1.3811e-86	4.98777e-85	182.948	YGR090W	UTP22	Component of the small-subunit processome; required for nuclear export of tRNAs; may facilitate binding of Utp8p to aminoacylated tRNAs and their delivery to Los1p for export; conserved from yeast to mammals
-14.181	-2.52095	9.30436	-25.8136	1.68707e-56	9.75313e-56	117.598	YNL069C	RPL16B	Ribosomal 60S subunit protein L16B; N-terminally acetylated, binds 5.8 S rRNA; transcriptionally regulated by Rap1p; homologous to mammalian ribosomal protein L13A and bacterial L13; RPL16B has a paralog, RPL16A, that arose from the whole genome duplication
-14.1691	-2.51884	5.26965	-30.749	6.15499e-66	5.39462e-65	135.799	YPR009W	SUT2	Zn2Cys6 family transcription factor; positively regulates sterol uptake under anaerobic conditions with SUT1; represses filamentation-inducing genes during non-starvation conditions; positively regulates mating along with SUT1 by repressing the expression of genes (PRR2, NCE102 and RHO5) which function as mating inhibitors; multicopy suppressor of mutations that cause low activity of the cAMP/PKA…
-14.1469	-2.51488	8.1533	-22.0951	1.37335e-48	5.85996e-48	99.756	YGR234W	YHB1	Nitric oxide oxidoreductase; flavohemoglobin that plays role in oxidative and nitrosative stress responses; protects against nitration of cellular targets and against cell growth inhibition under aerobic or anaerobic conditions; yeast flavohemoglobin Yhb1p and human homolog neuroglobin NGB protect cells against alpha-synuclein cytotoxicity and aggregate formation; protein increases in abundance, …
-14.145	-2.51455	5.98224	-30.5617	1.34e-65	1.15921e-64	136.358	YDR091C	RLI1	Essential Fe-S protein; required for ribosome biogenesis, translation initiation/termination; facilitates binding of multifactor complex (MFC) of initiation factors to small ribosomal subunit; Dom34-Hbs1 complex and Rli1p work in dissociating inactive ribosomes, thereby facilitating translation restart; forms complex with Lto1p and Yae1p; dependency on ROS-labile FeS clusters, activity in nuclear…
-14.1139	-2.50903	6.16558	-28.3634	1.619e-61	1.15822e-60	127.771	YJR063W	RPA12	RNA polymerase I subunit A12.2; contains two zinc binding domains, and the N terminal domain is responsible for anchoring to the RNA pol I complex; physically interacts with transcriptional activator Msn4p, to regulate transcription of AYR1, a gene involved in lipid metabolism
-14.0971	-2.50603	9.67372	-35.4148	6.78877e-74	9.0241e-73	156.142	YIL052C	RPL34B	Ribosomal 60S subunit protein L34B; homologous to mammalian ribosomal protein L34, no bacterial homolog; RPL34B has a paralog, RPL34A, that arose from the whole genome duplication
-14.0862	-2.50409	7.98625	-47.3495	5.98318e-91	3.58692e-89	192.91	YGR185C	TYS1	Cytoplasmic tyrosyl-tRNA synthetase; required for cytoplasmic protein synthesis; interacts with positions 34 and 35 of the tRNATyr anticodon; mutations in human ortholog YARS are associated with Charcot-Marie-Tooth (CMT) neuropathies; human ortholog YARS functionally complements the heat sensitivity of a ts allele; protein abundance increases in response to DNA replication stress
-14.0628	-2.49993	5.89219	-28.1461	4.21284e-61	2.94016e-60	126.54	YGR081C	SLX9	Protein required for pre-rRNA processing; associated with the 90S pre-ribosome and 43S small ribosomal subunit precursor; interacts with U3 snoRNA; deletion mutant has synthetic fitness defect with an sgs1 deletion mutant
-14.0306	-2.49422	9.24157	-37.8029	1.18119e-77	2.09504e-76	164.481	YOR312C	RPL20B	Ribosomal 60S subunit protein L20B; homologous to mammalian ribosomal protein L18A, no bacterial homolog; RPL20B has a paralog, RPL20A, that arose from the whole genome duplication
-14.0185	-2.49206	5.78257	-36.285	2.74772e-75	4.09766e-74	156.76	YKR079C	TRZ1	tRNA 3'-end processing endonuclease tRNase Z; also localized to mitochondria and interacts genetically with Rex2 exonuclease; homolog of the human candidate prostate cancer susceptibility gene ELAC2
-14.0109	-2.49071	8.27559	-42.8661	5.08143e-85	1.5559e-83	180.395	YER165W	PAB1	Poly(A) binding protein; part of the 3'-end RNA-processing complex, mediates interactions between the 5' cap structure and the 3' mRNA poly(A) tail, involved in control of poly(A) tail length, interacts with translation factor eIF-4G; stimulates, but is not required for the deadenylation activity of the Pan2p-Pan3p poly(A)-ribonuclease complex
-14.0032	-2.48934	7.58306	-52.9871	9.65971e-98	1.70323e-95	206.83	YMR146C	TIF34	eIF3i subunit of the eukaryotic translation initiation factor 3 (eIF3); subunit of the core complex of eIF3; essential for translation; stimulates rate of ribosomal scanning during translation reinitiation; eIF3 is also involved in programmed stop codon readthrough
-13.9653	-2.4826	7.24625	-45.7464	6.89859e-89	3.15702e-87	187.946	YDR120C	TRM1	tRNA methyltransferase; two forms of protein are made by alternative translation starts; localizes to both nucleus and mitochondrion to produce modified base N2,N2-dimethylguanosine in tRNAs in both compartments; nuclear Trm1p is evenly distributed around inner nuclear membrane in WT, but mislocalizes as puncta near ER-nucleus junctions in spindle pole body (SPB) mutants; both Trm1p inner nuclear…
-13.9632	-2.48224	8.99292	-54.9982	5.22751e-100	1.36256e-97	212.012	YJL050W	MTR4	ATP-dependent 3'-5' RNA helicase of the DExD/H family; involved in nuclear RNA processing and degradation both as a component of TRAMP complex and in TRAMP-independent processes; TRAMP unwinds RNA duplexes, with Mtr4p unwinding activity stimulated by Pap2p/Air2p but not dependent on ongoing polyadenylation; contains an arch domain, with two coiled-coil arms/stalks and a globular fist/KOW domain, …
-13.9083	-2.47247	7.65789	-25.7416	2.36311e-56	1.34922e-55	117.106	YDR299W	BFR2	Component of the SSU and 90S preribosomes; involved in pre-18S rRNA processing; binds to U3 snoRNA and Mpp10p; multicopy suppressor of sensitivity to Brefeldin A; expression is induced during lag phase and also by cold shock
-13.8819	-2.46778	5.64523	-41.5687	3.31894e-83	8.65089e-82	172.732	YDR161W	ACL4	Specific assembly chaperone for ribosomal protein Rpl4p; binds to an evolutionarily conserved surface extension of nascent Rpl4p and chaperones Rpl4p until its assembly into the pre-ribosome; transcriptionally co-regulated with rRNA and ribosome biosynthesis genes
-13.8816	-2.46773	8.76329	-26.7452	2.27509e-58	1.40755e-57	121.804	YML056C	IMD4	Inosine monophosphate dehydrogenase; catalyzes the rate-limiting step in the de novo synthesis of GTP; member of a four-gene family in S. cerevisiae, constitutively expressed; IMD4 has a paralog, IMD3, that arose from the whole genome duplication
-13.8644	-2.46467	8.59975	-34.1632	7.64177e-72	9.10784e-71	151.687	YKL009W	MRT4	Protein involved in mRNA turnover and ribosome assembly; required at post-transcriptional step for efficient retrotransposition; localizes to the nucleolus
-13.846	-2.46139	6.9747	-32.8228	1.39998e-69	1.48285e-68	146.214	YLR221C	RSA3	Protein with a likely role in ribosomal maturation; required for accumulation of wild-type levels of large (60S) ribosomal subunits; binds to the helicase Dbp6p in pre-60S ribosomal particles in the nucleolus
-13.8388	-2.46012	6.33778	-32.5407	4.27974e-69	4.46209e-68	144.477	YKL099C	UTP11	Subunit of U3-containing Small Subunit (SSU) processome complex; involved in production of 18S rRNA and assembly of small ribosomal subunit
-13.8317	-2.45886	5.34472	-31.035	1.88856e-66	1.6949e-65	137.224	YJL127C	SPT10	Histone H3 acetylase with a role in transcriptional regulation; sequence-specific activator of histone genes, binds specifically and cooperatively to pairs of UAS elements in core histone promoters, functions at or near TATA box; involved in S phase-specific acetylation of H3K56 at histone promoters, which is required for recruitment of SWI/SNF nucleosome remodeling complex and subsequent transcr…
-13.8158	-2.45603	11.4364	-37.3362	6.19024e-77	1.01673e-75	162.302	YLR340W	RPP0	Conserved ribosomal protein P0 of the ribosomal stalk; involved in interaction between translational elongation factors and the ribosome; phosphorylated on serine 302; homologous to mammalian ribosomal protein LP0 and bacterial L10
-13.7617	-2.44642	8.69961	-43.0925	2.47731e-85	7.77565e-84	181.169	YLR333C	RPS25B	Protein component of the small (40S) ribosomal subunit; homologous to mammalian ribosomal protein S25, no bacterial homolog; RPS25B has a paralog, RPS25A, that arose from the whole genome duplication
-13.7594	-2.44601	6.25865	-35.4406	6.1686e-74	8.29164e-73	154.927	YNR038W	DBP6	Essential protein involved in ribosome biogenesis; putative ATP-dependent RNA helicase of the DEAD-box protein family; human homolog DDX51 complements yeast dbp6 mutant
-13.7282	-2.44046	7.86809	-43.1435	2.10852e-85	6.72371e-84	180.95	YLR192C	HCR1	eIF3j component of translation initiation factor 3 (eIF3); dual function protein involved in translation initiation as a substoichiometric component (eIF3j) of eIF3; required for 20S pre-rRNA processing; required at post-transcriptional step for efficient retrotransposition; absence decreases Ty1 Gag:GFP protein levels; binds eIF3 subunits Rpg1p, Prt1p and 18S rRNA; eIF3 also involved in programm…
-13.7153	-2.43816	5.34575	-39.0002	1.81755e-79	3.66877e-78	164.252	YNR003C	RPC34	RNA polymerase III subunit C34; interacts with TFIIIB70 and is a key determinant in pol III recruitment by the preinitiation complex
-13.7026	-2.4359	8.33155	-45.6626	8.87512e-89	4.00048e-87	188.402	YGR145W	ENP2	Component of the SSU; required for pre-18S rRNA processing, biogenesis of the small ribosomal subunit; interacts with U3 snoRNA, Mpp10p and Bfr2p; contains WD repeats, and has homology to Spb1p
-13.6191	-2.42106	6.18443	-28.7936	2.47225e-62	1.84113e-61	129.641	YPL183C	RTT10	WD40 domain-containing protein involved in endosomal recycling; forms a complex with Rrt2p that functions in the retromer-mediated pathway for recycling internalized cell-surface proteins; interacts with Trm7p for 2'-O-methylation of N34 of substrate tRNAs; has a role in regulation of Ty1 transposition; human ortholog is WDR6
-13.6184	-2.42095	7.42359	-42.337	2.75706e-84	7.90842e-83	178.341	YJR014W	TMA22	Protein of unknown function; associates with ribosomes and has a putative RNA binding domain; interacts with Tma20p; similar to human GRAP and human DRP1, which interacts with human Tma20p homolog MCT-1; protein abundance increases in response to DNA replication stress
-13.6066	-2.41885	2.81801	-16.5067	2.67456e-35	7.42744e-35	67.509	YOR384W	FRE5	Putative ferric reductase with similarity to Fre2p; expression induced by low iron levels; the authentic, non-tagged protein is detected in highly purified mitochondria in high-throughput studies
-13.6064	-2.41881	7.59004	-38.6877	5.34872e-79	1.03772e-77	166.933	YLL021W	SPA2	Component of the polarisome; functions in actin cytoskeletal organization during polarized growth; acts as a scaffold for Mkk1p and Mpk1p cell wall integrity signaling components; potential Cdc28p substrate; coding sequence contains length polymorphisms in different strains; SPA2 has a paralog, SPH1, that arose from the whole genome duplication
-13.6018	-2.418	8.40883	-28.1292	4.53985e-61	3.1647e-60	127.835	YLR344W	RPL26A	Ribosomal 60S subunit protein L26A; binds to 5.8S rRNA; non-essential even when paralog is also deleted; deletion has minimal affections on ribosome biosynthesis; homologous to mammalian ribosomal protein L26 and bacterial L24; RPL26A has a paralog, RPL26B, that arose from the whole genome duplication
-13.601	-2.41785	7.66574	-28.45	1.10737e-61	7.93151e-61	129.076	YGR271C-A	EFG1	Essential protein required for maturation of 18S rRNA; null mutant is sensitive to hydroxyurea and is delayed in recovering from alpha-factor arrest; green fluorescent protein (GFP)-fusion protein localizes to the nucleolus
-13.5998	-2.41764	7.49644	-22.1942	8.2708e-49	3.55182e-48	100.19	YPL090C	RPS6A	Protein component of the small (40S) ribosomal subunit; homologous to mammalian ribosomal protein S6, no bacterial homolog; phosphorylated on S233 by Ypk3p in a TORC1-dependent manner, and on S232 in a TORC1/2-dependent manner by Ypk1/2/3p; RPS6A has a paralog, RPS6B, that arose from the whole genome duplication
-13.5862	-2.41522	7.27979	-51.9948	1.35572e-96	1.89013e-94	204.105	YOL021C	DIS3	Exosome core complex catalytic subunit; has both endonuclease and 3'-5' exonuclease activity; involved in 3'-5' RNA processing and degradation in both the nucleus and the cytoplasm; role in degradation of tRNAs; similar to E. coli RNase R and to human DIS3, which partially complements dis3-81 heat sensitivity; mutations in Dis3p analogous to human mutations implicated in multiple myeloma impair e…
-13.5795	-2.41403	4.54089	-24.7657	2.4151e-54	1.26782e-53	110.014	YHR084W	STE12	Transcription factor that is activated by a MAPK signaling cascade; activates genes involved in mating or pseudohyphal/invasive growth pathways; cooperates with Tec1p transcription factor to regulate genes specific for invasive growth
-13.5767	-2.41353	7.52832	-35.8417	1.39679e-74	1.95192e-73	157.509	YGL202W	ARO8	Aromatic aminotransferase I; expression is regulated by general control of amino acid biosynthesis
-13.5686	-2.41209	7.02235	-31.3911	4.38656e-67	4.08345e-66	140.763	YNL096C	RPS7B	Protein component of the small (40S) ribosomal subunit; interacts with Kti11p; deletion causes hypersensitivity to zymocin; homologous to mammalian ribosomal protein S7, no bacterial homolog; RPS7B has a paralog, RPS7A, that arose from the whole genome duplication; protein abundance increases in response to DNA replication stress
-13.5656	-2.41155	2.80866	-15.6935	3.11757e-33	8.2009e-33	63.2371	YNL162W-A	YNL162W-A	Putative protein of unknown function; identified by homology
-13.5613	-2.41079	6.06581	-21.3453	6.65057e-47	2.65271e-46	95.4198	YDR101C	ARX1	Nuclear export factor for the ribosomal pre-60S subunit; shuttling factor which directly binds FG rich nucleoporins and facilities translocation through the nuclear pore complex; interacts directly with Alb1p; responsible for Tif6p recycling defects in the absence of Rei1; associated with the ribosomal export complex
-13.558	-2.4102	2.41153	-16.3456	6.8265e-35	1.87299e-34	66.3854	YPL273W	SAM4	S-adenosylmethionine-homocysteine methyltransferase; functions along with Mht1p in the conversion of S-adenosylmethionine (AdoMet) to methionine to control the methionine/AdoMet ratio; SAM4 has a paralog, YMR321C, that arose from a single-locus duplication
-13.5336	-2.40586	6.69514	-35.2978	1.04997e-73	1.37938e-72	154.72	YGR054W	YGR054W	Eukaryotic initiation factor eIF2A; associates specifically with both 40S subunits and 80 S ribosomes, and interacts genetically with both eIF5b and eIF4E; homologous to mammalian eIF2A
-13.5256	-2.40445	9.77741	-31.7277	1.11647e-67	1.07263e-66	142.427	YBL092W	RPL32	Ribosomal 60S subunit protein L32; overexpression disrupts telomeric silencing; homologous to mammalian ribosomal protein L32, no bacterial homolog
-13.5084	-2.40139	7.4964	-20.6762	2.25174e-45	8.49539e-45	92.4508	YNL302C	RPS19B	Protein component of the small (40S) ribosomal subunit; required for assembly and maturation of pre-40 S particles; homologous to mammalian ribosomal protein S19, no bacterial homolog; mutations in human RPS19 are associated with Diamond Blackfan anemia; RPS19B has a paralog, RPS19A, that arose from the whole genome duplication
-13.5019	-2.40023	10.1931	-36.6267	7.93019e-76	1.21901e-74	160.31	YPL220W	RPL1A	Ribosomal 60S subunit protein L1A; N-terminally acetylated; homologous to mammalian ribosomal protein L10A and bacterial L1; RPL1A has a paralog, RPL1B, that arose from the whole genome duplication; rpl1a rpl1b double null mutation is lethal
-13.4669	-2.394	7.77314	-42.7093	8.37046e-85	2.53439e-83	179.782	YDR023W	SES1	Cytosolic seryl-tRNA synthetase; class II aminoacyl-tRNA synthetase that aminoacylates tRNA(Ser), displays tRNA-dependent amino acid recognition which enhances discrimination of the serine substrate, interacts with peroxin Pex21p
-13.4282	-2.38713	6.43837	-35.6696	2.6376e-74	3.64342e-73	155.977	YJL069C	UTP18	Small-subunit processome protein involved in pre-18S rRNA maturation; part of a subunit of the 90S preribosomal particle capable of interacting directly with the 5' ETS of the 35S pre-rRNA; contains WD40 repeats
-13.4179	-2.3853	6.9989	-42.2511	3.63447e-84	1.01342e-82	177.789	YOL097C	WRS1	Cytoplasmic tryptophanyl-tRNA synthetase; aminoacylates tryptophanyl-tRNA; human homolog WARS can complement yeast null mutant
-13.4123	-2.3843	9.21722	-33.2704	2.41357e-70	2.6647e-69	148.437	YDL184C	RPL41A	Ribosomal 60S subunit protein L41A; comprises only 25 amino acids; rpl41a rpl41b double null mutant is viable; homologous to mammalian ribosomal protein L41, no bacterial homolog; RPL41A has a paralog, RPL41B, that arose from the whole genome duplication
-13.3984	-2.38183	9.77059	-39.1823	9.72334e-80	2.03106e-78	168.854	YLR325C	RPL38	Ribosomal 60S subunit protein L38; homologous to mammalian ribosomal protein L38, no bacterial homolog
-13.3943	-2.3811	8.54664	-35.9913	8.0538e-75	1.15508e-73	158.316	YNL162W	RPL42A	Ribosomal 60S subunit protein L42A; homologous to mammalian ribosomal protein L36A, no bacterial homolog; RPL42A has a paralog, RPL42B, that arose from the whole genome duplication
-13.3912	-2.38055	9.10179	-35.6225	3.1393e-74	4.29683e-73	156.847	YKL082C	RRP14	Essential protein, constituent of 66S pre-ribosomal particles; interacts with proteins involved in ribosomal biogenesis and cell polarity; member of the SURF-6 family
-13.3653	-2.37595	7.4562	-27.8455	1.59608e-60	1.07996e-59	126.442	YKR092C	SRP40	Nucleolar serine-rich protein; role in preribosome assembly or transport; may function as a chaperone of small nucleolar ribonucleoprotein particles (snoRNPs); immunologically and structurally to rat Nopp140
-13.3382	-2.37112	6.12924	-33.1836	3.38972e-70	3.71506e-69	146.7	YDR188W	CCT6	Subunit of the cytosolic chaperonin Cct ring complex; related to Tcp1p, essential protein that is required for the assembly of actin and tubulins in vivo; contains an ATP-binding motif
-13.3136	-2.36676	7.94992	-37.2036	9.94062e-77	1.57656e-75	162.355	YHR088W	RPF1	Protein involved in assembly and export of the large ribosomal subunit; nucleolar protein; constituent of 66S pre-ribosomal particles; contains a sigma(70)-like motif, which is thought to bind RNA
-13.3043	-2.36511	5.56124	-26.903	1.10796e-58	6.98448e-58	120.989	YDL063C	SYO1	Transport adaptor or symportin; facilitates synchronized nuclear coimport of the two 5S-rRNA binding proteins Rpl5p and Rpl11p; binds to nascent Rpl5p during translation; required for biogenesis of the large ribosomal subunit; green fluorescent protein (GFP)-fusion protein localizes to the cytoplasm and nucleus
-13.2733	-2.35959	10.4121	-39.2368	8.06822e-80	1.70313e-78	168.867	YGL135W	RPL1B	Ribosomal 60S subunit protein L1B; N-terminally acetylated; homologous to mammalian ribosomal protein L10A and bacterial L1; RPL1B has a paralog, RPL1A, that arose from the whole genome duplication; rpl1a rpl1b double null mutation is lethal
-13.2532	-2.35602	10.416	-27.2937	1.88802e-59	1.22232e-58	124.043	YDL223C	HBT1	Shmoo tip protein, substrate of Hub1p ubiquitin-like protein; mutants are defective for mating projection formation, thereby implicating Hbt1p in polarized cell morphogenesis; HBT1 has a paralog, YNL195C, that arose from the whole genome duplication
-13.2327	-2.35237	7.00127	-36.1009	5.3878e-75	7.76439e-74	158.106	YPR010C	RPA135	RNA polymerase I second largest subunit A135
-13.2167	-2.34954	2.78362	-19.1197	1.0128e-41	3.40153e-41	81.2674	YCR063W	BUD31	Component of the SF3b subcomplex of the U2 snRNP; increases efficiency of first and second step pre-mRNA splicing; diploid mutants display a random budding pattern instead of the wild-type bipolar pattern; facilitates passage through G1/S Start, but is not required for G2/M transition or exit from mitosis
-13.2064	-2.34769	7.58842	-45.3418	2.33925e-88	1.0017e-86	187.315	YGL148W	ARO2	Bifunctional chorismate synthase and flavin reductase; catalyzes the conversion of 5-enolpyruvylshikimate 3-phosphate (EPSP) to form chorismate, which is a precursor to aromatic amino acids; protein abundance increases in response to DNA replication stress
-13.1965	-2.34593	5.44875	-29.2201	3.91305e-63	3.01914e-62	130.366	YPL050C	MNN9	Subunit of Golgi mannosyltransferase complex; this complex mediates elongation of the polysaccharide mannan backbone; forms a separate complex with Van1p that is also involved in backbone elongation; this complex also contains Anp1p, Mnn10p, Mnn11p, and Hoc1p
-13.1946	-2.3456	9.68617	-35.8395	1.40832e-74	1.96346e-73	157.698	YOR167C	RPS28A	Protein component of the small (40S) ribosomal subunit; has an extraribosomal function in regulation of RPS28B, in which Rps28Ap binds to a decapping complex via Edc3p, which then binds to RPS28B mRNA leading to its decapping and degradation; homologous to mammalian ribosomal protein S28, no bacterial homolog; RPS28A has a paralog, RPS28B, that arose from the whole genome duplication
-13.1614	-2.3397	8.18728	-31.7999	8.33342e-68	8.12339e-67	142.823	YOR293W	RPS10A	Protein component of the small (40S) ribosomal subunit; homologous to mammalian ribosomal protein S10, no bacterial homolog; RPS10A has a paralog, RPS10B, that arose from the whole genome duplication; mutations in the human homolog associated with Diamond-Blackfan anemia
-13.1561	-2.33875	5.31023	-35.2129	1.44159e-73	1.87469e-72	152.081	YFR028C	CDC14	Protein phosphatase required for mitotic exit; required for rDNA segregation, cytokinesis, meiosis I spindle disassembly, environmental stress response; held in nucleolus by Cdc55p in early meiosis, liberated by FEAR and Mitotic Exit Network in anaphase, enabling it to effect a decrease in CDK/B-cyclin activity and mitotic exit; sequestered in metaphase II, released upon entry into anaphase II; h…
-13.1349	-2.33499	9.54335	-30.5897	1.19286e-65	1.0349e-64	137.988	YJL177W	RPL17B	Ribosomal 60S subunit protein L17B; required for processing of 27SB pre-rRNA and formation of stable 66S assembly intermediates; homologous to mammalian ribosomal protein L17 and bacterial L22; RPL17B has a paralog, RPL17A, that arose from the whole genome duplication
-13.1323	-2.33452	9.72663	-58.7384	4.96885e-104	2.70803e-101	219.939	YIL078W	THS1	Threonyl-tRNA synthetase; essential cytoplasmic protein; human homolog TARS can complement yeast null mutant
-13.1182	-2.33202	6.2223	-38.3795	1.56154e-78	2.90728e-77	164.642	YGR173W	RBG2	Protein with a role in translation; forms a complex with Gir2p; has similarity to mammalian developmentally regulated GTP-binding protein
-13.1029	-2.3293	6.55575	-38.6588	5.91159e-79	1.14146e-77	166.115	YDL051W	LHP1	RNA binding protein required for maturation of tRNA and U6 snRNA; acts as a molecular chaperone for RNAs transcribed by polymerase III; homologous to human La (SS-B) autoantigen
-13.0812	-2.32545	5.90879	-36.376	1.9717e-75	2.97742e-74	157.451	YIL128W	MET18	Component of cytosolic iron-sulfur protein assembly (CIA) machinery; acts at a late step of Fe-S cluster assembly; forms the CIA targeting complex with Cia1p and Cia2p that directs Fe-S cluster incorporation into a subset of proteins involved in methionine biosynthesis, DNA replication and repair, transcription, and telomere maintenance; ortholog of human MMS19
-13.0734	-2.32406	8.4206	-32.3774	8.1965e-69	8.44296e-68	145.056	YLR150W	STM1	Protein required for optimal translation under nutrient stress; perturbs association of Yef3p with ribosomes; involved in TOR signaling; binds G4 quadruplex and purine motif triplex nucleic acid; helps maintain telomere structure; protein abundance increases in response to DNA replication stress; serves as a ribosome preservation factor both during quiescence and recovery
-13.0706	-2.32357	10.3617	-43.5681	5.53764e-86	1.89704e-84	182.137	YOL040C	RPS15	Protein component of the small (40S) ribosomal subunit; homologous to mammalian ribosomal protein S15 and bacterial S19
-13.068	-2.3231	11.6966	-34.6555	1.17325e-72	1.45927e-71	152.941	YGL103W	RPL28	Ribosomal 60S subunit protein L28; homologous to mammalian ribosomal protein L27A and bacterial L15; may have peptidyl transferase activity; can mutate to cycloheximide resistance
-13.0563	-2.32101	7.93874	-26.9007	1.11975e-58	7.05139e-58	122.455	YMR194W	RPL36A	Ribosomal 60S subunit protein L36A; N-terminally acetylated; binds to 5.8 S rRNA; homologous to mammalian ribosomal protein L36, no bacterial homolog; RPL36A has a paralog, RPL36B, that arose from the whole genome duplication
-13.0486	-2.31965	8.60438	-46.8849	2.33389e-90	1.28364e-88	191.831	YLR336C	SGD1	Essential nuclear protein; required for biogenesis of the small ribosomal subunit; has a possible role in the osmoregulatory glycerol response; putative homolog of human NOM1 which is implicated in acute myeloid leukemia
-13.0408	-2.31826	7.8046	-30.5898	1.19231e-65	1.0349e-64	137.921	YER127W	LCP5	Essential protein involved in maturation of 18S rRNA; depletion leads to inhibited pre-rRNA processing and reduced polysome levels; localizes primarily to the nucleolus
-13.0109	-2.31295	7.42997	-38.6578	5.93142e-79	1.14146e-77	166.983	YPL198W	RPL7B	Ribosomal 60S subunit protein L7B; required for processing of 27SA3 pre-rRNA to 27SB pre-rRNA during assembly of large ribosomal subunit; depletion leads to a turnover of pre-rRNA; contains a conserved C-terminal Nucleic acid Binding Domain (NDB2); binds to Domain II of 25S and 5.8S rRNAs; homologous to mammalian ribosomal protein L7 and bacterial L30; RPL7B has a paralog, RPL7A, that arose from …
-13.0101	-2.31279	5.00192	-31.7658	9.56896e-68	9.29755e-67	139.242	YGR158C	MTR3	Exosome non-catalytic core component; involved in 3'-5' RNA processing and degradation in both the nucleus and the cytoplasm; has similarity to E. coli RNase PH and to human hMtr3p (EXOSC6)
-12.9878	-2.30883	6.35956	-39.0525	1.51837e-79	3.1067e-78	167.096	YDR361C	BCP1	Essential protein involved in nuclear export of Mss4p; Mss4p is a lipid kinase that generates phosphatidylinositol 4,5-biphosphate and plays a role in actin cytoskeleton organization and vesicular transport
-12.9849	-2.30832	7.20961	-37.5444	2.95048e-77	4.98257e-76	163.205	YAL036C	RBG1	Member of the DRG family of GTP-binding proteins; associates with translating ribosomes; interacts with Tma46p, Ygr250cp, Gir2p and Yap1p via two-hybrid
-12.9654	-2.30485	7.1326	-34.5312	1.87953e-72	2.29486e-71	152.675	YGR283C	YGR283C	Putative methyltransferase; may interact with ribosomes, based on co-purification experiments; predicted to be involved in ribosome biogenesis; null mutant is resistant to fluconazole; GFP-fusion protein localizes to the nucleolus; YGR283C has a paralog, YMR310C, that arose from the whole genome duplication
-12.9573	-2.30341	8.54365	-51.036	1.81726e-95	2.13617e-93	202.638	YER025W	GCD11	Gamma subunit of the translation initiation factor eIF2; involved in the identification of the start codon; binds GTP when forming the ternary complex with GTP and tRNAi-Met; mutations in human ortholog cause X-linked intellectual disability (XLID)
-12.9134	-2.2956	9.24342	-43.4618	7.72967e-86	2.61804e-84	182.138	YLR449W	FPR4	Peptidyl-prolyl cis-trans isomerase (PPIase); nuclear proline isomerase; affects expression of multiple genes via its role in nucleosome assembly; catalyzes isomerization of proline residues in histones H3 and H4, which affects lysine methylation of those histones; PPIase domain acts as a transcriptional repressor when tethered to DNA by lexA, and repressor activity is dependent on PPIase activit…
-12.9096	-2.29494	6.2092	-30.6956	7.68212e-66	6.72325e-65	137.291	YBR155W	CNS1	TPR-containing co-chaperone; binds both Hsp82p (Hsp90) and Ssa1p (Hsp70); stimulates ATPase activity of Ssa1p; ts mutants reduce Hsp82p function, overexpression suppresses phenotypes of HSP82 ts allele and cpr7 deletion; human homolog TTC4 complements yeast cns1 mutant
-12.9034	-2.29383	8.69645	-48.6023	1.61375e-92	1.16559e-90	196.494	YBR143C	SUP45	Polypeptide release factor (eRF1) in translation termination; mutant form acts as a recessive omnipotent suppressor; methylated by Mtq2p-Trm112p in ternary complex eRF1-eRF3-GTP; mutation of methylation site confers resistance to zymocin; has a role in cytokinesis through interaction with Mlc1p
-12.8942	-2.2922	6.5975	-41.8352	1.39386e-83	3.71385e-82	176.037	YGL244W	RTF1	Subunit of RNAPII-associated chromatin remodeling Paf1 complex; regulates gene expression by directing cotranscriptional histone modification, influences transcription and chromatin structure through several independent functional domains; directly or indirectly regulates DNA-binding properties of Spt15p and relative activities of different TATA elements; involved in transcription elongation as d…
-12.8904	-2.29153	9.6237	-28.8044	2.359e-62	1.76337e-61	130.632	YGR148C	RPL24B	Ribosomal 60S subunit protein L24B; not essential for translation but may be required for normal translation rate; homologous to mammalian ribosomal protein L24, no bacterial homolog; RPL24B has a paralog, RPL24A, that arose from the whole genome duplication
-12.8776	-2.28924	7.08779	-34.4746	2.33e-72	2.82189e-71	152.267	YDR412W	RRP17	Component of the pre-60S pre-ribosomal particle; required for cell viability under standard (aerobic) conditions but not under anaerobic conditions; exonuclease required for 5' end processing of pre-60S ribosomal RNA
-12.8687	-2.28767	9.7131	-27.8655	1.46056e-60	9.90831e-60	126.64	YER074W	RPS24A	Protein component of the small (40S) ribosomal subunit; homologous to mammalian ribosomal protein S24, no bacterial homolog; RPS24A has a paralog, RPS24B, that arose from the whole genome duplication
-12.8464	-2.28371	4.71733	-18.8974	3.45269e-41	1.14169e-40	81.6522	YPR053C	YPR053C	Putative protein of unknown function; conserved among S. cerevisiae strains; YPR053C is not an essential gene; partially overlaps verified ORF NHP6A/YPR052C
-12.8236	-2.27965	8.58823	-34.6162	1.3614e-72	1.68281e-71	153.396	YHR170W	NMD3	Protein involved in nuclear export of the large ribosomal subunit; acts as a Crm1p-dependent adapter protein for export of nascent ribosomal subunits through the nuclear pore complex
-12.8083	-2.27692	4.83533	-25.318	1.73661e-55	9.52515e-55	113.102	YBR141C	BMT2	Nucleolar S-adenosylmethionine-dependent rRNA methyltransferase; methylates adenine (m1A) of the large subunit (LSU) rRNA at position 2142; belongs to Rossmann fold superfamily; green fluorescent protein (GFP)-fusion protein localizes to the nucleolus; YBR141C is not an essential gene
-12.8045	-2.27626	7.33465	-38.081	4.43701e-78	8.06058e-77	165.089	YGR155W	CYS4	Cystathionine beta-synthase; catalyzes synthesis of cystathionine from serine and homocysteine, the first committed step in cysteine biosynthesis; responsible for hydrogen sulfide generation; advances passage through START by promoting cell growth which requires catalytic activity, and reducing critical cell size independent of catalytic activity; mutations in human ortholog CBS cause homocystinu…
-12.7994	-2.27535	8.25744	-31.733	1.09262e-67	1.05479e-66	142.495	YPL146C	NOP53	Nucleolar protein; involved in biogenesis of the 60S subunit of the ribosome; interacts with rRNA processing factors Cbf5p and Nop2p and with the nucleolar proteins Nop17p and Nip7p; null mutant is viable but growth is severely impaired
-12.793	-2.27421	5.46453	-34.4811	2.27336e-72	2.76447e-71	150.114	YKL114C	APN1	Major apurinic/apyrimidinic endonuclease; 3'-repair diesterase; involved in repair of DNA damage by oxidation and alkylating agents; also functions as a 3'-5' exonuclease to repair 7,8-dihydro-8-oxodeoxyguanosine; genetically interacts with NTG1 to maintain mitochondrial genome integrity
-12.7764	-2.27126	4.45349	-23.627	6.16925e-52	2.99471e-51	104.526	YJL145W	SFH5	Non-classical phosphatidylinositol transfer protein (PITP); exhibits PI- but not PC-transfer activity; localizes to the peripheral endoplasmic reticulum, cytosol and microsomes; similar to Sec14p; partially relocalizes to the plasma membrane upon DNA replication stress
-12.7716	-2.2704	3.39531	-16.4572	3.56641e-35	9.85281e-35	67.7736	YDR523C	SPS1	Putative protein serine/threonine kinase; localizes to the nucleus and cytoplasm; required for efficient spore packaging, prospore membrane development and closure and localization of enzymes involved in spore wall synthesis; interacts with and required for Ssp1p phosphorylation and turnover; member of the GCKIII subfamily of STE20 kinases; multiply phosphorylated on S/T residues; interacts with …
-12.7336	-2.26364	9.69592	-40.7509	4.89679e-82	1.17897e-80	173.766	YGR285C	ZUO1	Ribosome-associated chaperone; zuotin functions in ribosome biogenesis and as a chaperone for nascent polypeptide chains in partnership with Ssz1p and SSb1/2; contains a DnaJ domain and functions as a J-protein partner for Ssb1p and Ssb2p; human gene DNAJC2 can partially complement yeast zuo1 null mutant
-12.7256	-2.26223	8.33123	-53.9856	7.08051e-99	1.57214e-96	209.795	YOR361C	PRT1	eIF3b subunit of the eukaryotic translation initiation factor 3 (eIF3); subunit of the core complex of eIF3; essential for translation; part of a subcomplex (Prt1p-Rpg1p-Nip1p) that stimulates binding of mRNA and tRNA(i)Met to ribosomes; eIF3 is also involved in programmed stop codon readthrough
-12.694	-2.25662	9.60352	-19.842	1.96692e-43	6.95674e-43	88.1104	YPR043W	RPL43A	Ribosomal 60S subunit protein L43A; null mutation confers a dominant lethal phenotype; homologous to mammalian ribosomal protein L37A, no bacterial homolog; RPL43A has a paralog, RPL43B, that arose from the whole genome duplication
-12.6829	-2.25464	5.88477	-35.2134	1.43898e-73	1.87469e-72	153.454	YHR013C	ARD1	Subunit of protein N-terminal acetyltransferase NatA; NatA comprises Nat1p, Ard1p, Nat5p; acetylates many proteins to influence telomeric silencing, cell cycle, heat-shock resistance, mating, sporulation, early stages of mitophagy; protein abundance increases under DNA replication stress; mutations in human homolog X-linked NAA10 lead to Ogden syndrome (S37P) and intellectual disability (R116W); …
-12.6807	-2.25424	8.1156	-36.5071	1.22376e-75	1.87154e-74	160.09	YBR249C	ARO4	3-deoxy-D-arabino-heptulosonate-7-phosphate (DAHP) synthase; catalyzes the first step in aromatic amino acid biosynthesis and is feedback-inhibited by tyrosine or high concentrations of phenylalanine or tryptophan; relative distribution to the nucleus increases upon DNA replication stress
-12.6704	-2.25241	6.14517	-26.7007	2.7884e-58	1.71451e-57	120.765	YOR383C	FIT3	Mannoprotein that is incorporated into the cell wall; incorporated via a glycosylphosphatidylinositol (GPI) anchor; involved in the retention of siderophore-iron in the cell wall
-12.6579	-2.25019	10.4391	-32.8763	1.13352e-69	1.21131e-68	146.725	YNL209W	SSB2	Cytoplasmic ATPase that is a ribosome-associated molecular chaperone; functions with J-protein partner Zuo1p; may be involved in the folding of newly-synthesized polypeptide chains; member of the HSP70 family; SSB2 has a paralog, SSB1, that arose from the whole genome duplication
-12.6466	-2.24818	10.6451	-38.0778	4.48703e-78	8.12681e-77	164.994	YDR382W	RPP2B	Ribosomal protein P2 beta; a component of the ribosomal stalk, which is involved in the interaction between translational elongation factors and the ribosome; free (non-ribosomal) P2 stimulates the phosphorylation of the eIF2 alpha subunit (Sui2p) by Gcn2p; regulates the accumulation of P1 (Rpp1Ap and Rpp1Bp) in the cytoplasm
-12.6462	-2.24812	9.12436	-29.8831	2.31314e-64	1.90485e-63	135.187	YEL026W	SNU13	RNA binding protein; part of U3 snoRNP involved in rRNA processing, part of U4/U6-U5 tri-snRNP involved in mRNA splicing, similar to human 15.5K protein
-12.6351	-2.24614	9.63477	-38.5427	8.84563e-79	1.67815e-77	166.834	YMR230W	RPS10B	Protein component of the small (40S) ribosomal subunit; homologous to mammalian ribosomal protein S10, no bacterial homolog; RPS10B has a paralog, RPS10A, that arose from the whole genome duplication; mutations in the human homolog associated with Diamond-Blackfan anemia
-12.606	-2.24096	7.77897	-39.0759	1.40115e-79	2.88657e-78	168.592	YOR145C	PNO1	Essential nucleolar protein required for pre-18S rRNA processing; interacts with Dim1p, an 18S rRNA dimethyltransferase, and also with Nob1p, which is involved in proteasome biogenesis; contains a KH domain
-12.5956	-2.23911	7.12268	-28.5789	6.3004e-62	4.56722e-61	129.497	YMR260C	TIF11	Translation initiation factor eIF1A; essential protein that forms a complex with Sui1p (eIF1) and the 40S ribosomal subunit and scans for the start codon; C-terminus associates with Fun12p (eIF5B); N terminus interacts with eIF2 and eIF3
-12.5456	-2.23022	1.60009	-12.5804	4.21991e-25	8.96469e-25	44.7336	YHR213W-B	YHR213W-B	Pseudogenic fragment with similarity to flocculins; identified by gene-trapping, microarray-based expression analysis, and genome-wide homology searching; YHR213W-B has a paralog, YAR064W, that arose from a segmental duplication
-12.543	-2.22976	5.39401	-30.1299	8.16419e-65	6.85495e-64	134.022	YJL124C	LSM1	Lsm (Like Sm) protein; forms heteroheptameric complex (with Lsm2p, Lsm3p, Lsm4p, Lsm5p, Lsm6p, and Lsm7p) involved in degradation of cytoplasmic mRNAs; also enters the nucleus and positively regulates transcription initiation; unlike most Sm-like proteins, Lsm1p requires both its SM-domain and C-terminal domain for RNA-binding; binds to mRNAs under glucose starvation, most often in the 3' UTR; fo…
-12.5216	-2.22596	6.06987	-39.3279	5.90664e-80	1.26465e-78	167.531	YMR235C	RNA1	GTPase activating protein (GAP) for Gsp1p; involved in nuclear transport
-12.5136	-2.22453	10.3114	-32.9634	8.04367e-70	8.6419e-69	147.053	YGL031C	RPL24A	Ribosomal 60S subunit protein L24A; not essential for translation but may be required for normal translation rate; homologous to mammalian ribosomal protein L24, no bacterial homolog; RPL24A has a paralog, RPL24B, that arose from the whole genome duplication
-12.5118	-2.22422	6.23548	-32.4964	5.10299e-69	5.31118e-68	144.329	YDR312W	SSF2	Protein required for ribosomal large subunit maturation; functionally redundant with Ssf1p; member of the Brix family; SSF2 has a paralog, SSF1, that arose from the whole genome duplication
-12.5061	-2.22321	8.54721	-26.0796	4.88293e-57	2.85871e-56	118.828	YJL136C	RPS21B	Protein component of the small (40S) ribosomal subunit; homologous to mammalian ribosomal protein S21, no bacterial homolog; RPS21B has a paralog, RPS21A, that arose from the whole genome duplication
-12.4998	-2.22208	5.51347	-19.7132	3.95444e-43	1.38637e-42	86.5935	YBR069C	TAT1	Amino acid transporter for valine, leucine, isoleucine, and tyrosine; low-affinity tryptophan and histidine transporter; overexpression confers FK506 and FTY720 resistance; protein abundance increases in response to DNA replication stress
-12.4868	-2.21977	8.33961	-37.5198	3.22025e-77	5.40768e-76	163.471	YIL149C	MLP2	Myosin-like protein associated with the nuclear envelope; nuclear basket protein that connects the nuclear pore complex with the nuclear interior; involved in the Tel1p pathway that controls telomere length; MLP2 has a paralog, MLP1, that arose from the whole genome duplication
-12.4463	-2.21258	7.05698	-33.0844	5.00092e-70	5.451e-69	147.228	YIL019W	FAF1	Protein required for pre-rRNA processing; also required for 40S ribosomal subunit assembly
-12.437	-2.21093	3.69778	-17.9604	6.47731e-39	1.99956e-38	75.9626	YPL276W	YPL276W	NAD(+)-dependent formate dehydrogenase; may protect cells from exogenous formate; YPL275W and YPL276W comprise a continuous open reading frame in some S. cerevisiae strains but not in the genomic reference strain S288C
-12.4313	-2.2099	9.47158	-43.147	2.08526e-85	6.72105e-84	181.191	YBR121C	GRS1	Cytoplasmic and mitochondrial glycyl-tRNA synthase; ligates glycine to the cognate anticodon-bearing tRNA; transcription termination factor that may interact with the 3'-end of pre-mRNA to promote 3'-end formation; GRS1 has a paralog, GRS2, that arose from the whole genome duplication; human homolog GARS implicated in Charcot-Marie-Tooth disease, can complement yeast null mutant
-12.3969	-2.20379	8.27853	-24.1887	3.92904e-53	1.97606e-52	110.044	YKR094C	RPL40B	Ubiquitin-ribosomal 60S subunit protein L40B fusion protein; cleaved to yield ubiquitin and ribosomal protein L40B; ubiquitin may facilitate assembly of the ribosomal protein into ribosomes; homologous to mammalian ribosomal protein L40, no bacterial homolog; RPL40B has a paralog, RPL40A, that arose from the whole genome duplication
-12.3816	-2.20108	6.32263	-32.5596	3.96997e-69	4.14633e-68	144.775	YOL010W	RCL1	Endonuclease that cleaves pre-rRNA at site A2 for 18S rRNA biogenesis; subunit of U3-containing 90S preribosome processome complex involved in small ribosomal subunit assembly; stimulates Bms1p GTPase and U3 binding activity; similar to RNA cyclase-like proteins but no cyclase activity detected
-12.3433	-2.19426	8.61276	-35.0658	2.50067e-73	3.21707e-72	155.065	YDL191W	RPL35A	Ribosomal 60S subunit protein L35A; homologous to mammalian ribosomal protein L35 and bacterial L29; RPL35A has a paralog, RPL35B, that arose from the whole genome duplication
-12.3403	-2.19373	9.09233	-31.9653	4.27678e-68	4.24491e-67	143.506	YDR012W	RPL4B	Ribosomal 60S subunit protein L4B; homologous to mammalian ribosomal protein L4 and bacterial L4; RPL4B has a paralog, RPL4A, that arose from the whole genome duplication
-12.3402	-2.19371	5.16863	-25.3043	1.85282e-55	1.01532e-54	113.33	YHR149C	SKG6	Integral membrane protein; localizes primarily to growing sites such as the bud tip or the cell periphery; potential Cdc28p substrate; Skg6p interacts with Zds1p and Zds2p; SKG6 has a paralog, TOS2, that arose from the whole genome duplication
-12.3356	-2.19289	3.97271	-23.2842	3.37617e-51	1.58003e-50	102.561	YNR026C	SEC12	Guanine nucleotide exchange factor (GEF); activates Sar1p by catalyzing the exchange of GDP for GTP; required for the initiation of COPII vesicle formation in ER to Golgi transport; glycosylated integral membrane protein of the ER; SEC12 has a paralog, SED4, that arose from the whole genome duplication
-12.3132	-2.18891	7.57037	-45.0367	5.91092e-88	2.39432e-86	186.383	YMR277W	FCP1	Carboxy-terminal domain (CTD) phosphatase; essential for dephosphorylation of the repeated C-terminal domain of the RNA polymerase II large subunit (Rpo21p); relocalizes to the cytosol in response to hypoxia
-12.3012	-2.18677	7.35641	-38.4126	1.3914e-78	2.59858e-77	166.193	YNL102W	POL1	Catalytic subunit of the DNA polymerase I alpha-primase complex; required for the initiation of DNA replication during mitotic DNA synthesis and premeiotic DNA synthesis
-12.2876	-2.18436	4.80599	-23.4288	1.64568e-51	7.86123e-51	104.436	YGL188C-A	YGL188C-A	Putative protein of unknown function
-12.285	-2.1839	7.40287	-29.8582	2.57063e-64	2.1082e-63	134.875	YFL008W	SMC1	Subunit of the multiprotein cohesin complex; essential protein involved in chromosome segregation and in double-strand DNA break repair; SMC chromosomal ATPase family member, binds DNA with a preference for DNA with secondary structure
-12.2794	-2.1829	4.52225	-16.5029	2.73397e-35	7.58453e-35	68.5092	YDR144C	MKC7	GPI-anchored aspartyl protease; member of the yapsin family of proteases involved in cell wall growth and maintenance; shares functions with Yap3p and Kex2p; MKC7 has a paralog, YPS1, that arose from the whole genome duplication
-12.2589	-2.17926	4.13707	-21.9443	2.97981e-48	1.25361e-47	96.5393	YBR061C	TRM7	2'-O-ribose methyltransferase; methylates the 2'-O-ribose of tRNA-Phe, tRNA-Trp, and tRNA-Leu at positions C32 and N34 of tRNA anticodon loop; crucial biological role likely modification of tRNA-Phe; interacts with Trm732p and Rtt10p in 2'-O-methylation of C32 and N34 substrate tRNAs, respectively; yeast null mutant can be functionally complemented by human FTSJ1, mutations in which have been imp…
-12.2286	-2.17387	7.56292	-36.4497	1.50764e-75	2.29399e-74	159.667	YGR229C	SMI1	Protein involved in the regulation of cell wall synthesis; proposed to be involved in coordinating cell cycle progression with cell wall integrity
-12.2069	-2.17001	7.06991	-40.0129	5.77621e-81	1.29694e-79	171.151	YFL002C	SPB4	Putative ATP-dependent RNA helicase; nucleolar protein required for synthesis of 60S ribosomal subunits at a late step in the pathway; sediments with 66S pre-ribosomes in sucrose gradients
-12.1738	-2.16414	9.19233	-26.8495	1.41344e-58	8.83582e-58	122.235	YLR061W	RPL22A	Ribosomal 60S subunit protein L22A; required for translation of long 5' UTR of IME1 mRNA and meiotic entry; required for the oxidative stress response, pseudohyphal and invasive growth; homologous to mammalian ribosomal protein L22, no bacterial homolog; RPL22A has a paralog, RPL22B, that arose from the whole genome duplication
-12.1557	-2.16092	9.23746	-27.5291	6.55454e-60	4.29918e-59	125.245	YJR094W-A	RPL43B	Ribosomal 60S subunit protein L43B; homologous to mammalian ribosomal protein L37A, no bacterial homolog; RPL43B has a paralog, RPL43A, that arose from the whole genome duplication; protein abundance increases in response to DNA replication stress
-12.1152	-2.15372	9.31828	-44.6423	1.97518e-87	7.68911e-86	185.49	YDR429C	TIF35	eIF3g subunit of the eukaryotic translation initiation factor 3 (eIF3); subunit of the core complex of eIF3; is essential for translation; stimulates resumption of ribosomal scanning during translation reinitiation; eIF3 is also involved in programmed stop codon readthrough
-12.1082	-2.15247	5.14782	-27.9054	1.22303e-60	8.35085e-60	124.691	YML108W	YML108W	Protein of unknown function; structure defines a new subfamily of the split beta-alpha-beta sandwiches; green fluorescent protein (GFP)-fusion protein localizes to the cytoplasm and nucleus; YML108W is not an essential gene; relative distribution to the nucleus increases upon DNA replication stress
-12.0776	-2.14703	7.58837	-31.4697	3.18437e-67	2.9782e-66	141.44	YIR012W	SQT1	Specific chaperone for ribosomal protein Rpl10p; binds nascent Rpl10p during translation; contains multiple WD repeats; interacts with Qsr1p in a two-hybrid assay; protein abundance increases in response to DNA replication stress
-12.0736	-2.14632	7.60709	-42.0766	6.37955e-84	1.74637e-82	177.924	YKL027W	TCD2	tRNA threonylcarbamoyladenosine dehydratase; required for the ct6A tRNA base modification, where an adenosine at position 37 is modified to form a cyclized active ester with an oxazolone ring; localized to the mitochondrial outer membrane; TCD2 has a paralog, TCD1, that arose from the whole genome duplication
-12.0717	-2.14599	7.05151	-46.663	4.48972e-90	2.38193e-88	190.504	YOR046C	DBP5	Cytoplasmic ATP-dependent RNA helicase of the DEAD-box family; involved in mRNA export from the nucleus, remodeling messenger ribonucleoprotein particles (mRNPs), with ATPase activity stimulated by Gle1p, IP6 and Nup159p; involved in translation termination along with Sup45p (eRF1); role in the cellular response to heat stress
-12.0691	-2.14553	8.21906	-29.4301	1.58971e-63	1.2507e-62	133.315	YJL080C	SCP160	Essential RNA-binding G protein effector of mating response pathway; ligand-activated RNA-binding protein that delivers RNAs involved in polarization and perpetualizing mating signal to shmoo tip during pheromone signaling; Scp160p-mediated RNA trafficking essential for chemotropism and successful mating; mainly associated with nuclear envelope and ER, interacts in mRNA-dependent manner with tran…
-12.0467	-2.14153	7.59941	-27.9559	9.77352e-61	6.72701e-60	127.001	YLR355C	ILV5	Acetohydroxyacid reductoisomerase and mtDNA binding protein; involved in branched-chain amino acid biosynthesis and maintenance of wild-type mitochondrial DNA; found in mitochondrial nucleoids
-12.018	-2.13644	7.07428	-26.6641	3.29708e-58	2.01488e-57	121.217	YNL113W	RPC19	RNA polymerase subunit AC19; common to RNA polymerases I and III
-12.003	-2.13377	5.65875	-22.4009	2.88009e-49	1.2603e-48	100.469	YLR073C	RFU1	Protein that inhibits Doa4p deubiquitinating activity; contributes to ubiquitin homeostasis by regulating the conversion of free ubiquitin chains to ubiquitin monomers by Doa4p; GFP-fusion protein localizes to endosomes
-11.9905	-2.13155	8.41451	-43.701	3.65229e-86	1.27299e-84	182.987	YOR056C	NOB1	Protein involved in proteasomal and 40S ribosomal subunit biogenesis; required for cleavage of the 20S pre-rRNA to generate the mature 18S rRNA; cleavage is activated by Fun12p, a GTPase and translation initiation factor; relocalizes from nucleus to nucleolus upon DNA replication stress
-11.9839	-2.13038	9.35872	-20.1712	3.3364e-44	1.21149e-43	89.8669	YHR203C	RPS4B	Protein component of the small (40S) ribosomal subunit; homologous to mammalian ribosomal protein S4, no bacterial homolog; RPS4B has a paralog, RPS4A, that arose from the whole genome duplication
-11.9741	-2.12864	7.53318	-38.0754	4.52506e-78	8.171e-77	165.258	YLR096W	KIN2	Serine/threonine protein kinase involved in regulation of exocytosis; localizes to the cytoplasmic face of the plasma membrane; KIN2 has a paralog, KIN1, that arose from the whole genome duplication
-11.9706	-2.12801	8.40556	-31.2833	6.81686e-67	6.24879e-66	140.84	YHR019C	DED81	Cytosolic asparaginyl-tRNA synthetase; required for protein synthesis, catalyzes the specific attachment of asparagine to its cognate tRNA
-11.9623	-2.12653	6.71778	-28.9614	1.19425e-62	9.06272e-62	130.84	YOR119C	RIO1	Serine kinase involved in cell cycle regulation and rDNA integrity; associated with late pre-40S particles via its conserved C-terminal domain and participates in late 40S biogenesis; association with pre-40S particles regulated by its catalytic ATPase site and likely occurs after the release of Rio2p from these particles; involved in cell cycle progression and processing of the 20S pre-rRNA into…
-11.9563	-2.12547	7.6465	-40.3546	1.83415e-81	4.27849e-80	172.622	YPR137W	RRP9	Protein involved in pre-rRNA processing; associated with U3 snRNP; component of small ribosomal subunit (SSU) processosome; ortholog of the human U3-55k protein
-11.9518	-2.12467	9.79134	-27.9857	8.56694e-61	5.91692e-60	127.145	YLR185W	RPL37A	Ribosomal 60S subunit protein L37A; required for processing of 27SB pre-rRNA and formation of stable 66S assembly intermediates; homologous to mammalian ribosomal protein L37, no bacterial homolog; RPL37A has a paralog, RPL37B, that arose from the whole genome duplication
-11.9483	-2.12405	6.3274	-20.9866	4.3621e-46	1.68715e-45	93.7785	YLR060W	FRS1	Beta subunit of cytoplasmic phenylalanyl-tRNA synthetase; forms a tetramer with Frs2p to generate active enzyme; able to hydrolyze mis-aminoacylated tRNA-Phe, which could contribute to translational quality control
-11.9439	-2.12326	10.6237	-36.4384	1.5713e-75	2.3848e-74	159.483	YIL148W	RPL40A	Ubiquitin-ribosomal 60S subunit protein L40A fusion protein; cleaved to yield ubiquitin and ribosomal protein L40A; ubiquitin may facilitate assembly of the ribosomal protein into ribosomes; homologous to mammalian ribosomal protein L40, no bacterial homolog; RPL40A has a paralog, RPL40B, that arose from the whole genome duplication; relative distribution to the nucleus increases upon DNA replica…
-11.9364	-2.12193	7.49455	-27.6238	4.28883e-60	2.83166e-59	125.543	YOR294W	RRS1	Essential protein that binds ribosomal protein L11; required for nuclear export of the 60S pre-ribosomal subunit during ribosome biogenesis; localizes to the nucleolus and in foci along nuclear periphery; cooperates with Ebp2p and Mps3p to mediate telomere clustering by binding Sir4p, but is not involved in telomere tethering; mouse homolog shows altered expression in Huntington's disease model m…
-11.9291	-2.12063	8.5312	-48.6731	1.31892e-92	9.64256e-91	196.681	YPL212C	PUS1	tRNA:pseudouridine synthase; introduces pseudouridines at positions 26-28, 34-36, 65, and 67 of tRNA; also acts on U2 snRNA; also pseudouridylates some mRNAs, and pseudouridylation level varies with growth phase; nuclear protein that appears to be involved in tRNA export; PUS1 has a paralog, PUS2, that arose from the whole genome duplication
-11.9196	-2.11894	7.73202	-37.3738	5.4129e-77	8.98901e-76	162.985	YLR186W	EMG1	Methyltransferase for rRNA; methylates pseudouridine 18S rRNA residue 1191; member of the SPOUT methyltransferase family; required for maturation of 18S rRNA and for 40S ribosomal subunit production independent of methyltransferase activity; forms homodimers; human ortholog is mutated in Bowen-Conradi syndrome, and equivalent yeast mutation affects Emg1p dimerization and localization but not meth…
-11.9023	-2.11587	6.78226	-39.131	1.15952e-79	2.39701e-78	168.084	YEL022W	GEA2	Guanine nucleotide exchange factor for ADP ribosylation factors (ARFs); involved in vesicular transport between the Golgi and ER, Golgi organization, and actin cytoskeleton organization; GEA2 has a paralog, GEA1, that arose from the whole genome duplication
-11.8673	-2.10964	10.6604	-38.4706	1.13671e-78	2.12955e-77	166.294	YGR027C	RPS25A	Protein component of the small (40S) ribosomal subunit; homologous to mammalian ribosomal protein S25, no bacterial homolog; RPS25A has a paralog, RPS25B, that arose from the whole genome duplication
-11.8514	-2.10682	8.50369	-46.9566	1.89019e-90	1.04923e-88	192.138	YMR308C	PSE1	Karyopherin/importin that interacts with the nuclear pore complex; acts as the nuclear import receptor for specific proteins, including Pdr1p, Yap1p, Ste12p, and Aft1p
-11.8352	-2.10394	9.32821	-37.4752	3.77262e-77	6.31756e-76	163.373	YBL076C	ILS1	Cytoplasmic isoleucine-tRNA synthetase; target of the G1-specific inhibitor reveromycin A
-11.8346	-2.10384	8.12242	-37.2915	7.26004e-77	1.18272e-75	162.771	YHR052W	CIC1	Essential protein that interacts with proteasome components; has a potential role in proteasome substrate specificity; also copurifies with 66S pre-ribosomal particles
-11.832	-2.10337	7.51803	-23.7907	2.75379e-52	1.35208e-51	108.058	YKL029C	MAE1	Mitochondrial malic enzyme; catalyzes the oxidative decarboxylation of malate to pyruvate, which is a key intermediate in sugar metabolism and a precursor for synthesis of several amino acids
-11.8115	-2.09973	5.82861	-29.3322	2.41845e-63	1.89524e-62	131.619	YMR177W	MMT1	Putative metal transporter involved in mitochondrial iron accumulation; MMT1 has a paralog, MMT2, that arose from the whole genome duplication
-11.8109	-2.09962	6.99192	-32.4451	6.26033e-69	6.48198e-68	144.822	YNL227C	JJJ1	Co-chaperone that stimulates the ATPase activity of Ssa1p; required for a late step of ribosome biogenesis; associated with the cytosolic large ribosomal subunit; contains a J-domain; mutation causes defects in fluid-phase endocytosis
-11.8098	-2.09943	5.37199	-25.9042	1.10486e-56	6.40585e-56	116.507	YJL125C	GCD14	Subunit of tRNA (1-methyladenosine) methyltransferase; required, along with Gcd10p, for the modification of the adenine at position 58 in tRNAs, especially tRNAi-Met; first identified as a negative regulator of GCN4 expression
-11.7862	-2.09523	5.10836	-14.2362	1.83901e-29	4.40114e-29	56.0009	YHR163W	SOL3	6-phosphogluconolactonase; catalyzes the second step of the pentose phosphate pathway; weak multicopy suppressor of los1-1 mutation; homologous to Sol2p and Sol1p; SOL3 has a paralog, SOL4, that arose from the whole genome duplication
-11.7726	-2.09282	8.45365	-50.1041	2.3626e-94	2.36063e-92	200.284	YIL126W	STH1	ATPase component of the RSC chromatin remodeling complex; required for expression of early meiotic genes; promotes base excision repair in chromatin; essential helicase-related protein homologous to Snf2p
-11.7704	-2.09242	5.78335	-35.3944	7.32469e-74	9.69349e-73	154.139	YJL061W	NUP82	Linker nucleoporin component of the nuclear pore complex (NPC); also part of the NPC cytoplasmic filaments; contributes to nucleocytoplasmic transport and NPC biogenesis; forms stable associations with three FG-nucleoporins (Nsp1p, Nup159p, and Nup116p); relocalizes to the cytosol in response to hypoxia
-11.7684	-2.09206	9.58724	-26.725	2.495e-58	1.53884e-57	121.681	YBR031W	RPL4A	Ribosomal 60S subunit protein L4A; N-terminally acetylated; homologous to mammalian ribosomal protein L4 and bacterial L4; RPL4A has a paralog, RPL4B, that arose from the whole genome duplication
-11.7596	-2.09049	8.24084	-25.5454	5.93699e-56	3.32328e-55	116.393	YER055C	HIS1	ATP phosphoribosyltransferase; a hexameric enzyme, catalyzes the first step in histidine biosynthesis; mutations cause histidine auxotrophy and sensitivity to Cu, Co, and Ni salts; transcription is regulated by general amino acid control
-11.7483	-2.08848	8.21895	-35.4289	6.44264e-74	8.61258e-73	156.286	YGR083C	GCD2	Delta subunit of the translation initiation factor eIF2B; the guanine-nucleotide exchange factor for eIF2; activity subsequently regulated by phosphorylated eIF2; first identified as a negative regulator of GCN4 expression
-11.747	-2.08826	6.44715	-34.8492	5.6455e-73	7.14024e-72	153.288	YPL086C	ELP3	Subunit of Elongator complex; Elongator is required for modification of wobble nucleosides in tRNA; exhibits histone acetyltransferase activity that is directed to histones H3 and H4; disruption confers resistance to K. lactis zymotoxin; human homolog ELP3 can partially complement yeast elp3 null mutant
-11.7455	-2.088	7.50644	-43.3033	1.27309e-85	4.19351e-84	181.543	YBR017C	KAP104	Transportin or cytosolic karyopherin beta 2; functions in the rg-nuclear localization signal-mediated nuclear import/reimport of mRNA-binding proteins Nab2p and Hrp1p; regulates asymmetric protein synthesis in daughter cells during mitosis
-11.7229	-2.08398	5.3791	-29.2771	3.06292e-63	2.3847e-62	130.594	YBL097W	BRN1	Subunit of the condensin complex; required for chromosome condensation and for clustering of tRNA genes at the nucleolus; may influence multiple aspects of chromosome transmission
-11.671	-2.07475	9.72512	-24.7351	2.7972e-54	1.46328e-53	112.557	YGL189C	RPS26A	Protein component of the small (40S) ribosomal subunit; homologous to mammalian ribosomal protein S26, no bacterial homolog; RPS26A has a paralog, RPS26B, that arose from the whole genome duplication; human homolog can partially complement an RPS26A, RPS26B double null mutant; mutations in the human gene are associated with Diamond-Blackfan anemia
-11.6546	-2.07184	5.33477	-29.7881	3.45938e-64	2.81397e-63	132.658	YIL150C	MCM10	Essential chromatin-associated protein; involved in initiation of DNA replication; required for association of MCM2-7 complex with replication origins; required to stabilize catalytic subunit of DNA polymerase-alpha; self-associates through its N-terminal domain
-11.6484	-2.07073	5.56577	-29.8588	2.56354e-64	2.10527e-63	133.353	YAL024C	LTE1	Protein similar to GDP/GTP exchange factors; without detectable GEF activity; required for asymmetric localization of Bfa1p at daughter-directed spindle pole bodies and for mitotic exit at low temperatures
-11.6472	-2.07052	8.79537	-33.0585	5.53511e-70	6.01293e-69	147.657	YLL018C	DPS1	Aspartyl-tRNA synthetase, primarily cytoplasmic; homodimeric enzyme that catalyzes the specific aspartylation of tRNA(Asp); class II aminoacyl tRNA synthetase; binding to its own mRNA may confer autoregulation; shares five highly conserved amino acids with human that when mutated cause leukoencephalopathy characterized by hypomyelination with brain stem and spinal cord involvement and leg spastic…
-11.6446	-2.07006	5.664	-30.7915	5.16232e-66	4.5312e-65	136.96	YNR021W	YNR021W	Putative protein of unknown function; green fluorescent protein (GFP)-fusion protein localizes to the endoplasmic reticulum; YNR021W is not an essential gene
-11.6368	-2.06866	6.29855	-33.9645	1.63806e-71	1.90683e-70	149.979	YNL201C	PSY2	Subunit of protein phosphatase PP4 complex; Pph3p and Psy2p form the active complex, Psy4p may provide additional substrate specificity; regulates recovery from the DNA damage checkpoint, the gene conversion- and single-strand annealing-mediated pathways of meiotic double-strand break repair and efficient Non-Homologous End-Joining (NHEJ) pathway; Pph3p and Psy2p localize to foci on meiotic chrom…
-11.615	-2.0648	6.12637	-26.5512	5.53324e-58	3.33385e-57	120.195	YDL205C	HEM3	Porphobilinogen deaminase; catalyzes the conversion of 4-porphobilinogen to hydroxymethylbilane, the third step in heme biosynthesis; localizes to the cytoplasm and nucleus; expression is regulated by Hap2p-Hap3p, but not by levels of heme; human homolog HMBS can complement yeast mutant and allow growth of haploid null after sporulation of a heterozygous diploid
-11.5674	-2.05633	9.76758	-25.7734	2.03616e-56	1.17147e-55	117.357	YFR032C-A	RPL29	Ribosomal 60S subunit protein L29; not essential for translation, but required for proper joining of large and small ribosomal subunits and for normal translation rate; homologous to mammalian ribosomal protein L29, no bacterial homolog
-11.5525	-2.05368	5.81904	-26.7792	1.94835e-58	1.2079e-57	120.892	YIL096C	BMT5	Methyltransferase required for m3U2634 methylation of the 25S rRNA; S-adenosylmethionine-dependent; associates with precursors of the 60S ribosomal subunit; predicted to be involved in ribosome biogenesis
-11.5453	-2.05241	8.36256	-36.9148	2.80199e-76	4.42051e-75	161.522	YDR339C	FCF1	Putative PINc domain nuclease; required for early cleavages of 35S pre-rRNA and maturation of 18S rRNA; component of the SSU (small subunit) processome involved in 40S ribosomal subunit biogenesis; copurifies with Faf1p
-11.5332	-2.05025	3.99771	-20.5356	4.75291e-45	1.77089e-44	89.4955	YOL139C	CDC33	mRNA cap binding protein and translation initiation factor eIF4E; the eIF4E-cap complex is responsible for mediating cap-dependent mRNA translation via interactions with translation initiation factor eIF4G (Tif4631p or Tif4632p); protein abundance increases in response to DNA replication stress; mutants are defective for adhesion and pseudohyphal growth; human homolog EIF4E can complement yeast c…
-11.4898	-2.04253	9.21504	-31.507	2.73535e-67	2.57432e-66	141.61	YNL002C	RLP7	Nucleolar protein similar to large ribosomal subunit L7 proteins; constituent of 66S pre-ribosomal particles; plays an essential role in processing of precursors to the large ribosomal subunit RNAs; binds junction of ITS2 and ITS2-proximal stem between the 3' end of 5.8S rRNA and the 5' end of 25S rRNA
-11.4896	-2.0425	5.57004	-26.3684	1.28302e-57	7.64583e-57	118.603	YCR052W	RSC6	Component of the RSC chromatin remodeling complex; essential for mitotic growth; RSC6 has a paralog, SNF12, that arose from the whole genome duplication
-11.4771	-2.04029	4.1692	-8.86706	2.30505e-15	3.85677e-15	24.3626	YLR180W	SAM1	S-adenosylmethionine synthetase; catalyzes transfer of the adenosyl group of ATP to the sulfur atom of methionine; SAM1 has a paralog, SAM2, that arose from the whole genome duplication
-11.459	-2.03707	7.89792	-36.0498	6.499e-75	9.34329e-74	158.421	YCL059C	KRR1	Nucleolar protein required for rRNA synthesis and ribosomal assembly; required for the synthesis of 18S rRNA and for the assembly of 40S ribosomal subunit; essential gene
-11.4509	-2.03563	7.59637	-45.172	3.91544e-88	1.61883e-86	187.039	YHL011C	PRS3	5-phospho-ribosyl-1(alpha)-pyrophosphate synthetase; synthesizes PRPP, which is required for nucleotide, histidine, and tryptophan biosynthesis; one of five related enzymes, which are active as heteromultimeric complexes
-11.4443	-2.03445	7.69659	-40.9936	2.19259e-82	5.34333e-81	174.673	YBR245C	ISW1	ATPase subunit of imitation-switch (ISWI) class chromatin remodelers; with Ioc3p forms Isw1a complex involved in repression of transcription initiation; with Ioc2p and Ioc4p forms Isw1b complex involved in regulation of transcription elongation; Isw1b recruited to ORFs by H3K36 methylation and acts with Chd1p to prevent trans-histone exchange over coding regions; Isw1p import into nucleus depends…
-11.4282	-2.03159	4.43599	-24.2431	3.01556e-53	1.52431e-52	107.772	YML060W	OGG1	Nuclear and mitochondrial glycosylase/lyase; specifically excises 7,8-dihydro-8-oxoguanine residues located opposite cytosine or thymine residues in DNA, repairs oxidative damage to mitochondrial DNA, contributes to UVA resistance
-11.4279	-2.03153	7.41974	-50.6556	5.15161e-95	5.51498e-93	201.241	YJL098W	SAP185	Protein that forms a complex with the Sit4p protein phosphatase; required for Sit4p function; member of a family of similar proteins including Sap4p, Sap155p, and Sap190p; SAP185 has a paralog, SAP190, that arose from the whole genome duplication
-11.4068	-2.02779	7.24283	-37.7379	1.48619e-77	2.59825e-76	163.849	YMR296C	LCB1	Component of serine palmitoyltransferase; responsible along with Lcb2p for the first committed step in sphingolipid synthesis, which is the condensation of serine with palmitoyl-CoA to form 3-ketosphinganine
-11.3852	-2.02394	7.77916	-44.4659	3.39876e-87	1.28148e-85	185.102	YGL092W	NUP145	Essential protein with distinct roles in two nuclear pore subcomplexes; catalyzes its own proteolytic cleavage in vivo to generate a C-terminal fragment that is a structural component of the Nup84p subcomplex (with roles in NPC biogenesis and localization of genes to the nuclear periphery), and an N-terminal fragment that is one of several FG-nucleoporins within the NPC central core directly resp…
-11.3323	-2.01454	4.7535	-21.8508	4.82572e-48	2.01044e-47	96.9599	YBL069W	AST1	Lipid raft associated protein; interacts with the plasma membrane ATPase Pma1p and has a role in its targeting to the plasma membrane by influencing its incorporation into lipid rafts; sometimes classified in the medium-chain dehydrogenase/reductases (MDRs) superfamily; AST1 has a paralog, AST2, that arose from the whole genome duplication
-11.2948	-2.00787	8.66476	-45.6284	9.84076e-89	4.40264e-87	188.393	YDL122W	UBP1	Ubiquitin-specific protease; removes ubiquitin from ubiquitinated proteins; cleaves at the C terminus of ubiquitin fusions irrespective of their size; capable of cleaving polyubiquitin chains
-11.2938	-2.0077	5.1837	-26.8843	1.20614e-58	7.56358e-58	120.525	YLL035W	GRC3	Polynucleotide kinase present on rDNA; required for efficient transcription termination by RNA polymerase I; functions with Las1p in a conserved mechanism to modulate rRNA processing and ribosome biogenesis; required for cell growth; mRNA is cell-cycle regulated
-11.2894	-2.00691	5.43034	-27.077	5.02668e-59	3.19904e-58	121.769	YML080W	DUS1	Dihydrouridine synthase; member of a widespread family of conserved proteins including Smm1p, Dus3p, and Dus4p; modifies pre-tRNA(Phe) at U17
-11.2745	-2.00427	7.10033	-16.4748	3.2192e-35	8.91001e-35	69.4406	YGL029W	CGR1	Protein involved in nucleolar integrity and processing of pre-rRNA; has a role in processing rRNA for the 60S ribosome subunit; transcript is induced in response to cytotoxic stress but not genotoxic stress; relocalizes from nucleus to nucleolus upon DNA replication stress
11.2594	2.00159	3.74757	22.206	7.78671e-49	3.34633e-48	98.2697	YDR403W	DIT1	Sporulation-specific enzyme required for spore wall maturation; involved in the production of a soluble LL-dityrosine-containing precursor of the spore wall; transcripts accumulate at the time of prospore enclosure
11.2762	2.00456	8.97017	9.14882	4.40379e-16	7.46416e-16	25.9353	YKL096W-A	CWP2	Covalently linked cell wall mannoprotein; major constituent of the cell wall; plays a role in stabilizing the cell wall; involved in low pH resistance; precursor is GPI-anchored
11.2917	2.00733	7.15665	35.4597	5.74441e-74	7.77376e-73	156.592	YGR232W	NAS6	Evolutionarily conserved 19S regulatory particle assembly-chaperone; proteasome-interacting protein involved in the assembly of the base subcomplex of the 19S proteasomal regulatory particle (RP); ortholog of human oncoprotein gankyrin, also known as p28, which interacts with the Rb tumor suppressor and CDK4/6
11.3199	2.01234	6.45094	29.8108	3.14201e-64	2.56976e-63	134.825	YMR105C	PGM2	Phosphoglucomutase; catalyzes the conversion from glucose-1-phosphate to glucose-6-phosphate, which is a key step in hexose metabolism; functions as the acceptor for a Glc-phosphotransferase; protein abundance increases in response to DNA replication stress; PGM2 has a paralog, PGM1, that arose from the whole genome duplication
11.3207	2.01249	2.76493	16.827	4.18577e-36	1.18815e-35	69.7878	YPL192C	PRM3	Protein required for nuclear envelope fusion during karyogamy; pheromone-regulated; peripheral protein of the nuclear membrane; interacts with Kar5p at the spindle pole body
11.325	2.01324	5.30545	23.2471	4.06124e-51	1.89472e-50	105.057	YDR511W	SDH7	Mitochondrial protein involved in assembly of succinate dehydrogenase; has a role in maturation of the Sdh2p subunit; localized to the mitochondrial intermembrane space; required for acetate utilization and gluconeogenesis; mutation in Drosophila ortholog SDHAF3 causes reduced succinate dehydrogenase activity and neuronal and muscular dysfunction; member of the LYR protein family
11.3252	2.01328	4.13508	17.6216	4.41114e-38	1.32555e-37	75.1763	YGR205W	TDA10	ATP-binding protein of unknown function; crystal structure resembles that of E.coli pantothenate kinase and other small kinases; null mutant is sensitive to expression of the top1-T722A allele
11.3358	2.01516	6.81757	18.53	2.65428e-40	8.55965e-40	80.9442	YMR006C	PLB2	Phospholipase B (lysophospholipase) involved in lipid metabolism; displays transacylase activity in vitro; overproduction confers resistance to lysophosphatidylcholine
11.3476	2.01725	7.95185	27.7984	1.96805e-60	1.32716e-59	126.5	YOR122C	PFY1	Profilin; binds actin, phosphatidylinositol 4,5-bisphosphate, and polyproline regions; involved in cytoskeleton organization; required for normal timing of actin polymerization in response to thermal stress; protein abundance increases in response to DNA replication stress; highly conserved protein; human PFN1 (profilin 1) complements temperature sensitive pfy1 mutants, PFN1 mutations are a rare …
11.3503	2.01775	5.72553	29.5747	8.57162e-64	6.85158e-63	133.407	YBR037C	SCO1	Copper-binding protein of mitochondrial inner membrane; required for cytochrome c oxidase activity and respiration; may function to deliver copper to cytochrome c oxidase; similar to thioredoxins; SCO1 has a paralog, SCO2, that arose from the whole genome duplication
11.3541	2.01842	5.19287	29.539	9.98314e-64	7.95863e-63	132.86	YFL041W-A	YFL041W-A	Putative protein of unknown function; identified by fungal homology and RT-PCR
11.3546	2.0185	4.00861	17.003	1.51719e-36	4.37077e-36	71.7909	YFR011C	MIC19	Component of the MICOS complex; MICOS (formerly MINOS or MitOS) is a mitochondrial inner membrane complex that extends into the intermembrane space and has a role in the maintenance of crista junctions, inner membrane architecture, and formation of contact sites to the outer membrane; Mic19p is peripheral to the inner membrane and may connect Mic60p with the Mic10p-Mic12p-Mic27p subcomplex; both …
11.3975	2.02614	2.99616	12.5123	6.39128e-25	1.35057e-24	45.4077	YNL289W	PCL1	Cyclin, interacts with cyclin-dependent kinase Pho85p; member of the Pcl1,2-like subfamily, involved in the regulation of polarized growth and morphogenesis and progression through the cell cycle; is ubiquitinated by Dma1p; phosphorylation by Pho85p targets it for degradation; localizes to sites of polarized cell growth
11.4158	2.02938	8.41277	30.9447	2.74037e-66	2.44472e-65	139.554	YNL156C	NSG2	Protein involved in regulation of sterol biosynthesis; specifically stabilizes Hmg2p, one of two HMG-CoA isoenzymes that catalyze the rate-limiting step in sterol biosynthesis; homolog of mammalian INSIG proteins; NSG2 has a paralog, NSG1, that arose from the whole genome duplication
11.4517	2.03577	1.88774	11.3444	7.9647e-22	1.56501e-21	38.2478	YKL178C	STE3	Receptor for a factor pheromone; couples to MAP kinase cascade to mediate pheromone response; transcribed in alpha cells and required for mating by alpha cells, ligand bound receptors endocytosed and recycled to the plasma membrane; GPCR
11.4533	2.03604	5.98442	23.0382	1.15345e-50	5.30285e-50	104.289	YER060W	FCY21	Putative purine-cytosine permease; very similar to Fcy2p but cannot substitute for its function
11.4628	2.03774	8.65824	36.2397	3.24217e-75	4.79921e-74	159.218	YDR406W	PDR15	Plasma membrane ATP binding cassette (ABC) transporter; multidrug transporter and general stress response factor implicated in cellular detoxification; regulated by Pdr1p, Pdr3p and Pdr8p; promoter contains a PDR responsive element; PDR15 has a paralog, PDR5, that arose from the whole genome duplication
11.4633	2.03782	4.23169	13.2184	8.67323e-27	1.9351e-26	49.9856	YLR437C	DIF1	Protein that regulates nuclear localization of Rnr2p and Rnr4p; phosphorylated by Dun1p in response to DNA damage and degraded; N-terminal half shows similarity to S. pombe Spd1 protein; DIF1 has a paralog, SML1, that arose from the whole genome duplication
11.4688	2.0388	6.62322	37.537	3.02945e-77	5.10156e-76	163.68	YDR338C	YDR338C	Putative protein of unknown function; member of the multi-drug and toxin extrusion (MATE) family of the multidrug/oligosaccharidyl-lipid/polysaccharide (MOP) exporter superfamily
11.4753	2.03997	0.51476	11.9983	1.4725e-23	3.02316e-23	41.442	YDR366C	YDR366C	Putative protein of unknown function
11.4754	2.03998	5.41098	34.9037	4.59741e-73	5.8393e-72	153.518	YGL226W	MTC3	Protein of unknown function; green fluorescent protein (GFP)-fusion protein localizes to the mitochondrion; mtc3 is synthetically sick with cdc13-1
11.4782	2.04047	0.406754	12.9596	4.18628e-26	9.17279e-26	46.7568	YGL258W-A	YGL258W-A	Putative protein of unknown function
11.487	2.04205	3.92337	24.8549	1.57492e-54	8.34068e-54	110.806	YPL248C	GAL4	DNA-binding transcription factor required for activating GAL genes; responds to galactose; repressed by Gal80p and activated by Gal3p
11.4964	2.04372	6.55833	29.7396	4.25067e-64	3.44362e-63	134.541	YDR456W	NHX1	Na+/H+ and K+/H+ exchanger; required for intracellular sequestration of Na+ and K+; located in the vacuole and late endosome compartments; required for osmotolerance to acute hypertonic shock and for vacuolar fusion; ortholog of human NHE9, which is linked to autism
11.5111	2.04633	6.00284	22.741	5.14147e-50	2.31405e-49	102.881	YBR269C	SDH8	Protein required for assembly of succinate dehydrogenase; interacts with flavinylated Sdh1p and may function as a chaperone for free Sdh1p, protecting its FAD cofactor from redox reactions before assembly of the complex; soluble protein of the mitochondrial matrix; respiratory defect of null mutant is functionally complemented by Drosophila and human orthologs
11.5331	2.05024	1.9119	12.3326	1.91276e-24	3.99825e-24	44.0854	YDR446W	ECM11	Meiosis-specific protein; component of the Synaptonemal Complex (SC) along with Gmc2p; required for efficient crossover formation and for the efficient loading of the SC transverse filament protein, Zip1p; is SUMOlytaed in a Gmc2p manner, and SUMOylation is required for its function in meiosis; GFP fusion protein is present in discrete clusters in the nucleus throughout mitosis; may be involved i…
11.5509	2.0534	0.449844	11.0118	6.03942e-21	1.15897e-20	35.8682	YBL100W-C	YBL100W-C	Putative protein of unknown function; identified by gene-trapping, microarray-based expression analysis, and genome-wide homology searching
11.5562	2.05435	3.57529	22.925	2.03504e-50	9.25648e-50	101.746	YNL128W	TEP1	PTEN homolog with no demonstrated inositol lipid phosphatase activity; plays a role in normal sporulation; homolog of human tumor suppressor gene PTEN/MMAC1/TEP1 and fission yeast ptn1
11.5643	2.05578	7.77864	37.4062	4.82378e-77	8.03293e-76	163.394	YLR177W	YLR177W	Putative protein of unknown function; phosphorylated by Dbf2p-Mob1p in vitro; some strains contain microsatellite polymophisms at this locus; not an essential gene; YLR177W has a paralog, PSP1, that arose from the whole genome duplication
11.5657	2.05603	10.0883	20.3255	1.45865e-44	5.35492e-44	90.6235	YPL028W	ERG10	Acetyl-CoA C-acetyltransferase (acetoacetyl-CoA thiolase); cytosolic enzyme that transfers an acetyl group from one acetyl-CoA molecule to another, forming acetoacetyl-CoA; involved in the first step in mevalonate biosynthesis; human ACAT1 functionally complements the growth defect caused by repression of ERG10 expression
11.5705	2.05689	1.989	12.5559	4.8993e-25	1.03969e-24	45.2633	YHR157W	REC104	Protein involved in early stages of meiotic recombination; required for meiotic crossing over; forms a complex with Rec102p and Spo11p necessary during the initiation of recombination
11.5721	2.05717	5.06371	9.80805	8.7334e-18	1.54627e-17	29.8706	YBR301W	PAU24	Cell wall mannoprotein; has similarity to Tir1p, Tir2p, Tir3p, and Tir4p; member of the seripauperin multigene family encoded mainly in subtelomeric regions; expressed under anaerobic conditions, completely repressed during aerobic growth
11.5733	2.05739	1.71865	13.6538	6.18436e-28	1.41401e-27	51.349	YGL250W	RMR1	Protein required for meiotic recombination and gene conversion; null mutant displays reduced PIS1 expression and growth defects on non-fermentable carbon sources and minimal media; GFP-fusion protein localizes to both cytoplasm and nucleus
11.5759	2.05785	8.23176	37.9404	7.27529e-78	1.30195e-76	165.144	YPL154C	PEP4	Vacuolar aspartyl protease (proteinase A); required for posttranslational precursor maturation of vacuolar proteinases; important for protein turnover after oxidative damage; plays a protective role in acetic acid induced apoptosis; synthesized as a zymogen, self-activates
11.5903	2.06041	5.37645	31.9373	4.78648e-68	4.73514e-67	142.517	YDR059C	UBC5	Ubiquitin-conjugating enzyme; mediates selective degradation of short-lived, abnormal, or excess proteins, including histone H3; central component of the cellular stress response; expression is heat inducible; protein abundance increases in response to DNA replication stress; UBC5 has a paralog, UBC4, that arose from the whole genome duplication
11.606	2.06319	4.45984	23.5408	9.44801e-52	4.54581e-51	105.682	YGR042W	MTE1	Protein of unknown function; involved in maintenance of proper telomere length; green fluorescent protein (GFP)-fusion protein localizes to both the cytoplasm and the nucleus; forms nuclear foci upon DNA replication stress
11.6067	2.06332	6.6177	34.4804	2.27976e-72	2.76663e-71	152.934	YGR183C	QCR9	Subunit 9 of ubiquinol cytochrome-c reductase (Complex III); Complex III is a component of the mitochondrial inner membrane electron transport chain; required for electron transfer at the ubiquinol oxidase site of the complex
11.6097	2.06386	5.93324	34.1263	8.80241e-72	1.04496e-70	151.044	YKL185W	ASH1	Component of the Rpd3L histone deacetylase complex; zinc-finger inhibitor of HO transcription; mRNA is localized and translated in the distal tip of anaphase cells, resulting in accumulation of Ash1p in daughter cell nuclei and inhibition of HO expression; potential Cdc28p substrate
11.66	2.07279	8.85583	22.6693	7.38441e-50	3.30278e-49	102.636	YNL322C	KRE1	Cell wall glycoprotein involved in beta-glucan assembly; serves as a K1 killer toxin membrane receptor
11.6804	2.07642	4.5962	24.4418	1.15029e-53	5.87393e-53	110.263	YDR042C	YDR042C	Putative protein of unknown function; expression is increased in ssu72-ts69 mutant
11.6879	2.07775	3.65151	20.5583	4.21135e-45	1.574e-44	90.205	YOR032W-A	YOR032W-A	Protein of unknown function; SWAT-GFP and seamless-GFP fusion proteins localize to the endoplasmic reticulum; identified by gene-trapping, microarray-based expression analysis, and genome-wide homology searching
11.6895	2.07804	3.76251	19.9387	1.16674e-43	4.16347e-43	86.9841	YOL096C	COQ3	O-methyltransferase; catalyzes two different O-methylation steps in ubiquinone (Coenzyme Q) biosynthesis; component of a mitochondrial ubiquinone-synthesizing complex; phosphoprotein
11.693	2.07866	2.55465	13.9499	1.03262e-28	2.41819e-28	53.6688	YMR017W	SPO20	Meiosis-specific subunit of the t-SNARE complex; required for prospore membrane formation during sporulation; similar to but not functionally redundant with Sec9p; binds to phosphatidic acid; SNAP-25 homolog
11.722	2.08382	5.08857	28.6002	5.74034e-62	4.17638e-61	128.752	YBR003W	COQ1	Hexaprenyl pyrophosphate synthetase; catalyzes the first step in ubiquinone (coenzyme Q) biosynthesis
11.7221	2.08384	4.64627	20.0428	6.65281e-44	2.39254e-43	88.4873	YKL150W	MCR1	Mitochondrial NADH-cytochrome b5 reductase; involved in ergosterol biosynthesis
11.7334	2.08584	5.8686	26.2206	2.53983e-57	1.49718e-56	118.966	YHR112C	YHR112C	Protein of unknown function; localizes to the cytoplasm and nucleus; overexpression affects protein trafficking through the endocytic pathway
11.7395	2.08693	6.23993	26.2002	2.79149e-57	1.6423e-56	119.234	YGL037C	PNC1	Nicotinamidase that converts nicotinamide to nicotinic acid; part of the NAD(+) salvage pathway; required for life span extension by calorie restriction; lacks a peroxisomal targeting signal but is imported into peroxisomes via binding to Gpd1p; PNC1 expression responds to all known stimuli that extend replicative life span; protein increases in abundance and relative distribution to cytoplasmic …
11.7474	2.08834	3.24612	17.6096	4.72258e-38	1.41701e-37	74.6695	YER106W	MAM1	Monopolin; meiosis-specific kinetochore-associated protein involved in monopolar attachment of sister kinetochores to the meiotic spindle; subunit of monopolin, a complex that prevents biorientation of sister kinetochores to ensure homolog biorientation during meiosis I; regulates the conformation, enzyme kinetics and substrate specificity of the Dsn1p kinase, Hrr1p; expressed only during the fir…
11.7541	2.08953	8.37503	36.9853	2.17435e-76	3.43937e-75	161.862	YOR020C	HSP10	Mitochondrial matrix co-chaperonin; inhibits the ATPase activity of Hsp60p, a mitochondrial chaperonin; involved in protein folding and sorting in the mitochondria; 10 kD heat shock protein with similarity to E. coli groES
11.7598	2.09053	1.38582	12.2785	2.66253e-24	5.54617e-24	43.4601	YHL005C	YHL005C	Putative protein of unknown function; conserved among S. cerevisiae strains; YHL005C is not an essential gene
11.7721	2.09273	5.25522	31.5699	2.1177e-67	2.00562e-66	140.864	YER163C	GCG1	Gamma-glutamyl cyclotransferase; cleaves the gamma-glutamyl bond of glutathione to yield 5-oxoproline and a Cys-Gly dipeptide; similar to mammalian pro-apoptotic protein ChaC1; expression of mouse ChaC1 in yeast increases apoptosis; green fluorescent protein (GFP)-fusion protein localizes to the cytoplasm and nucleus; periodically expressed during the metabolic cycle
11.7743	2.09312	5.54678	34.6056	1.41761e-72	1.74508e-71	152.499	YLL056C	YLL056C	Putative protein of unknown function; transcription is activated by paralogous transcription factors Yrm1p and Yrr1p and genes involved in pleiotropic drug resistance (PDR); expression is induced in cells treated with the mycotoxin patulin; SWAT-GFP and mCherry fusion proteins localize to the endoplasmic reticulum and vacuole respectively
11.7969	2.09714	0.142274	12.9793	3.71336e-26	8.14847e-26	46.7789	YCL074W	YCL074W	Pseudogene: encodes fragment of Ty Pol protein
11.8002	2.09772	5.91337	30.4593	2.05355e-65	1.76376e-64	137.226	YMR286W	MRPL33	Mitochondrial ribosomal protein of the large subunit
11.8015	2.09795	6.13069	31.3586	5.01031e-67	4.63531e-66	140.918	YAL008W	FUN14	Integral mitochondrial outer membrane (MOM) protein; dosage suppressor of an MDM10 null that reduces ERMES-related phenotypes, such as alterations in mitochondrial morphology, protein complex assembly, and lipid profile; dosage suppressor of MDM12, MDM34, and MMM1 null mutant growth defects; novel mechanism of MOM import involving Tom70p, the TOM complex, and the TIM23 complex, requiring mitochon…
11.8326	2.10349	4.12053	22.3293	4.14766e-49	1.80052e-48	99.173	YKR070W	YKR070W	Putative protein of unknown function; the authentic, non-tagged protein is detected in highly purified mitochondria in high-throughput studies
11.8359	2.10407	8.97962	22.0831	1.4612e-48	6.22592e-48	99.7144	YNL231C	PDR16	Phosphatidylinositol transfer protein (PITP); controlled by the multiple drug resistance regulator Pdr1p; localizes to lipid particles and microsomes; controls levels of various lipids, may regulate lipid synthesis; homologous to Pdr17p; protein abundance increases in response to DNA replication stress
11.8535	2.1072	6.47123	35.9774	8.47764e-75	1.20721e-73	158.192	YMR155W	YMR155W	Putative protein of unknown function; identified as interacting with Hsp82p in a high-throughput two-hybrid screen
11.8581	2.108	0.833604	13.3323	4.34273e-27	9.78746e-27	49.0792	YLR132C	USB1	Putative poly(U)-specific 3'-to-5' RNA exonuclease; involved in 3'-end processing of U6 snRNA removing uridines and generating a terminal 2&#8242;,3&#8242; cyclic phosphate; essential protein that localizes to the nucleus and mitochondria; overexpression suppresses the respiratory defects of oxa1 and mtf2 mutants; homolog of S.pombe gene, mpn1 and human gene, hUSB1; mutations in hUSB1 are associa…
11.902	2.11582	4.03986	21.2201	1.2796e-46	5.05684e-46	93.8105	YBR240C	THI2	Transcriptional activator of thiamine biosynthetic genes; interacts with regulatory factor Thi3p to control expression of thiamine biosynthetic genes with respect to thiamine availability; acts together with Pdc2p to respond to thiaminediphosphate demand, possibly as related to carbon source availability; zinc finger protein of the Zn(II)2Cys6 type
11.9192	2.11887	6.41466	32.3053	1.0934e-68	1.1205e-67	144.644	YLR201C	COQ9	Protein required for ubiquinone biosynthesis and respiratory growth; localizes to matrix face of mitochondrial inner membrane in a large complex with ubiquinone biosynthetic enzymes; ubiquinone is also known as coenzyme Q; human homolog COQ9 can complement yeast coq9 null mutant
11.9208	2.11915	2.53613	11.6549	1.19807e-22	2.40536e-22	40.1891	YHL044W	YHL044W	Putative integral membrane protein; member of DUP240 gene family; green fluorescent protein (GFP)-fusion protein localizes to the plasma membrane in a punctate pattern
11.9294	2.12069	3.41342	18.681	1.14558e-40	3.72035e-40	80.4598	YJL161W	FMP33	Putative protein of unknown function; the authentic, non-tagged protein is detected in highly purified mitochondria in high-throughput studies
11.9364	2.12193	3.46788	12.794	1.14789e-25	2.48343e-25	47.241	YNL070W	TOM7	Component of the TOM (translocase of outer membrane) complex; responsible for recognition and initial import steps for all mitochondrially directed proteins; promotes assembly and stability of the TOM complex
11.9428	2.12307	4.66277	18.2867	1.03388e-39	3.26732e-39	79.2179	YDR313C	PIB1	RING-type ubiquitin ligase of the endosomal and vacuolar membranes; binds phosphatidylinositol(3)-phosphate; contains a FYVE finger domain
11.9764	2.12904	7.71725	20.9537	5.18896e-46	2.00179e-45	93.9459	YLR050C	YLR050C	Putative protein of unknown function; green fluorescent protein (GFP)-fusion protein localizes to the endoplasmic reticulum; YLR050C is not an essential gene
11.9799	2.12966	7.01264	38.7274	4.66181e-79	9.10344e-78	167.732	YER026C	CHO1	Phosphatidylserine synthase; functions in phospholipid biosynthesis; catalyzes the reaction CDP-diaclyglycerol + L-serine = CMP + L-1-phosphatidylserine, transcriptionally repressed by myo-inositol and choline
12.0065	2.13439	5.41033	35.4427	6.11905e-74	8.24353e-73	155.333	YDL027C	MRX9	Protein that associates with mitochondrial ribosome; the authentic, non-tagged protein is detected in highly purified mitochondria in high-throughput studies; YDL027C is not an essential gene
12.012	2.13537	1.57501	10.6422	5.7073e-20	1.06756e-19	34.0381	YLR461W	PAU4	Member of the seripauperin multigene family; encoded mainly in subtelomeric regions; SWAT-GFP fusion protein localizes to the endoplasmic reticulum and vacuole, while mCherry fusion localizes to just the vacuole; active during alcoholic fermentation; regulated by anaerobiosis; negatively regulated by oxygen; repressed by heme
12.0567	2.14332	4.44343	22.5922	1.09079e-49	4.83676e-49	101.296	YBL059C-A	CMC2	Protein involved in respiratory chain complex assembly or maintenance; protein of the mitochondrial intermembrane space; contains twin Cx9C motifs that can form coiled coil-helix-coiled-coil helix fold
12.0861	2.14854	1.52477	10.0819	1.68665e-18	3.04562e-18	30.8556	YAL068C	PAU8	Protein of unknown function; member of the seripauperin multigene family encoded mainly in subtelomeric regions
12.094	2.14994	8.13831	46.5318	6.6198e-90	3.42118e-88	191.101	YLL039C	UBI4	Ubiquitin; becomes conjugated to proteins, marking them for selective degradation via the ubiquitin-26S proteasome system; essential for the cellular stress response; encoded as a polyubiquitin precursor comprised of 5 head-to-tail repeats; protein abundance increases in response to DNA replication stress
12.1015	2.15129	4.29529	20.8719	7.98927e-46	3.06042e-45	91.9619	YNL320W	YNL320W	Putative protein of unknown function; the authentic, non-tagged protein is detected in highly purified mitochondria in high-throughput studies
12.1029	2.15154	6.48262	32.9921	7.18557e-70	7.76171e-69	147.319	YAL055W	PEX22	Putative peroxisomal membrane protein; required for import of peroxisomal proteins; functionally complements a Pichia pastoris pex22 mutation
12.1117	2.15309	7.47895	27.6358	4.06428e-60	2.69231e-59	125.796	YPR138C	MEP3	Ammonium permease of high capacity and low affinity; belongs to a ubiquitous family of cytoplasmic membrane proteins that transport only ammonium (NH4+); expression is under the nitrogen catabolite repression regulation ammonia permease; MEP3 has a paralog, MEP1, that arose from the whole genome duplication
12.1203	2.15462	4.42076	18.5805	2.00308e-40	6.47357e-40	80.6288	YJL185C	ATG36	Pex3p interacting protein, required for pexophagy; interacts with Atg8p and Atg11p; mRNA is weakly cell cycle regulated, peaking in G2 phase; YJL185C is a non-essential gene
12.1235	2.15519	5.37839	24.8385	1.70336e-54	9.01291e-54	112.471	YHL024W	RIM4	Putative RNA-binding protein; required for the expression of early and middle sporulation genes
12.136	2.15741	7.47563	26.9893	7.48292e-59	4.74208e-58	122.936	YMR088C	VBA1	Permease of basic amino acids in the vacuolar membrane
12.1393	2.15801	7.80726	42.4773	1.75755e-84	5.21608e-83	179.571	YNL169C	PSD1	Phosphatidylserine decarboxylase of the mitochondrial inner membrane; converts phosphatidylserine to phosphatidylethanolamine; regulates mitochondrial fusion and morphology by affecting lipid mixing in the mitochondrial membrane and by influencing the ratio of long to short forms of Mgm1p; partly exposed to the mitochondrial intermembrane space; autocatalytically processed
12.1493	2.15978	6.40501	24.9955	8.04317e-55	4.29758e-54	113.759	YBR147W	RTC2	Putative vacuolar membrane transporter for cationic amino acids; likely contributes to amino acid homeostasis by exporting cationic amino acids from the vacuole; positive regulation by Lys14p suggests that lysine may be the primary substrate; member of the PQ-loop family, with seven transmembrane domains; similar to mammalian PQLC2 vacuolar transporter; RTC2 has a paralog, YPQ1, that arose from t…
12.1554	2.16086	6.19115	17.084	9.52216e-37	2.75908e-36	72.8296	YJR151C	DAN4	Cell wall mannoprotein; has similarity to Tir1p, Tir2p, Tir3p, and Tir4p; expressed under anaerobic conditions, completely repressed during aerobic growth
12.1633	2.16227	0.136558	15.4869	1.05548e-32	2.72742e-32	60.3981	YBR200W-A	YBR200W-A	Putative protein of unknown function; identified by fungal homology and RT-PCR
12.1827	2.16572	6.02709	22.7305	5.4194e-50	2.43731e-49	102.725	YJL172W	CPS1	Vacuolar carboxypeptidase S; expression is induced under low-nitrogen conditions
12.1875	2.16657	1.31381	12.2854	2.55122e-24	5.31984e-24	43.4091	YIL006W	YIA6	Mitochondrial NAD+ transporter; involved in the transport of NAD+ into the mitochondria (see also YEA6); member of the mitochondrial carrier subfamily; disputed role as a pyruvate transporter; has putative mouse and human orthologs; YIA6 has a paralog, YEA6, that arose from the whole genome duplication
12.2085	2.1703	2.28225	14.4953	3.87805e-30	9.43927e-30	56.4565	YPL002C	SNF8	Component of the ESCRT-II complex; ESCRT-II is involved in ubiquitin-dependent sorting of proteins into the endosome; appears to be functionally related to SNF7; involved in glucose derepression
12.2187	2.17212	6.23093	30.8715	3.70699e-66	3.28749e-65	138.864	YPR154W	PIN3	Negative regulator of actin nucleation-promoting factor activity; interacts with Las17p, a homolog of human Wiskott-Aldrich Syndrome protein (WASP), via an N-terminal SH3 domain, and along with LSB1 cooperatively inhibits the nucleation of actin filaments; short-lived protein whose levels increase in response to thermal stress; induces the formation of the [PIN+] and [RNQ+] prions when overproduc…
12.236	2.1752	5.27363	33.7679	3.49396e-71	3.98977e-70	149.129	YHR075C	PPE1	Protein with carboxyl methyl esterase activity; may have a role in demethylation of the phosphoprotein phosphatase catalytic subunit; also identified as a small subunit mitochondrial ribosomal protein
12.2373	2.17543	2.05674	12.461	8.7393e-25	1.84026e-24	44.7522	YLR251W	SYM1	Protein required for ethanol metabolism; induced by heat shock and localized to the inner mitochondrial membrane; homologous to mammalian peroxisomal membrane protein Mpv17; human homolog MPV17 is implicated in hepatocerebral mtDNA depletion syndromes (MDDS), and complements yeast null mutant
12.2469	2.17713	4.07413	27.0412	5.91315e-59	3.75523e-58	120.531	YGL263W	COS12	Endosomal protein involved in turnover of plasma membrane proteins; member of the DUP380 subfamily of conserved, often subtelomeric COS genes; required for the multivesicular vesicle body sorting pathway that internalizes plasma membrane proteins for degradation; Cos proteins provide ubiquitin in trans for nonubiquitinated cargo proteins
12.2938	2.18546	5.0929	22.5993	1.05195e-49	4.67144e-49	101.793	YDR160W	SSY1	Component of the SPS plasma membrane amino acid sensor system; senses external amino acid concentration and transmits intracellular signals that result in regulation of expression of amino acid permease genes; other members are Ssy1p, Ptr3p, and Ssy5p
12.2956	2.18579	6.18569	34.807	6.61842e-73	8.30071e-72	153.905	YNL101W	AVT4	Vacuolar transporter; exports large neutral amino acids from the vacuole; member of a family of seven S. cerevisiae genes (AVT1-7) related to vesicular GABA-glycine transporters; localizes to sites of contact between the vacuole and mitochondria (vCLAMPs)
12.3	2.18656	5.23881	36.1605	4.33056e-75	6.3476e-74	157.549	YHR002W	LEU5	Mitochondrial carrier protein; involved in the accumulation of CoA in the mitochondrial matrix; homolog of human Graves disease protein SLC25A16, which complements yeast null mutant; does not encode an isozyme of Leu4p, as first hypothesized
12.3029	2.18709	6.41994	33.7275	4.08581e-71	4.63032e-70	150.018	YBL113C	YBL113C	Helicase-like protein encoded within the telomeric Y' element
12.3086	2.1881	3.5975	22.5441	1.3921e-49	6.15459e-49	100.049	YLR151C	PCD1	8-oxo-dGTP diphosphatase; prevents spontaneous mutagenesis via sanitization of oxidized purine nucleoside triphosphates; can also act as peroxisomal pyrophosphatase with specificity for coenzyme A and CoA derivatives, may function to remove potentially toxic oxidized CoA disulfide from peroxisomes to maintain the capacity for beta-oxidation of fatty acids; nudix hydrolase family member; similar E…
12.3154	2.18931	3.66539	18.975	2.24812e-41	7.47089e-41	81.768	YDR261C	EXG2	Exo-1,3-beta-glucanase; involved in cell wall beta-glucan assembly; may be anchored to the plasma membrane via a glycosylphosphatidylinositol (GPI) anchor
12.3345	2.19271	0.14387	13.5612	1.08346e-27	2.46409e-27	50.0002	YFL019C	YFL019C	Dubious open reading frame; unlikely to encode a functional protein, based on available experimental and comparative sequence data; YFL019C is not an essential gene
12.3422	2.19406	4.56589	26.6358	3.75298e-58	2.29115e-57	119.803	YGR021W	YGR021W	Putative protein of unknown function; the authentic, non-tagged protein is detected in highly purified mitochondria in high-throughput studies
12.3595	2.19714	4.47088	17.5801	5.58765e-38	1.67072e-37	75.1586	YJL144W	YJL144W	Cytoplasmic hydrophilin essential in desiccation-rehydration process; expression induced by osmotic stress, starvation and during stationary phase; protein abundance increases in response to DNA replication stress
12.367	2.19847	3.48401	16.2524	1.17596e-34	3.21034e-34	67.1771	YJR012C	YJR012C	Essential protein of unknown function; proposed involvement in transport based on mass spectrometry analysis of copurifying proteins; partially overlaps neighboring ORF, GPI14/YJR013W
12.3674	2.19855	2.43447	8.67457	7.08276e-15	1.17134e-14	23.1611	YGR294W	PAU12	Protein of unknown function; member of the seripauperin multigene family encoded mainly in subtelomeric regions; SWAT-GFP fusion protein localizes to both the endoplasmic reticulum and vacuole
12.3797	2.20073	4.20556	31.3779	4.6301e-67	4.30348e-66	137.97	YOR381W	FRE3	Ferric reductase; reduces siderophore-bound iron prior to uptake by transporters; expression induced by low iron levels
12.394	2.20327	4.52906	19.9935	8.68125e-44	3.11269e-43	88.0889	YER058W	PET117	Protein required for assembly of cytochrome c oxidase
12.4143	2.20689	6.99297	41.5763	3.23813e-83	8.4771e-82	176.755	YDR148C	KGD2	Dihydrolipoyl transsuccinylase; component of the mitochondrial alpha-ketoglutarate dehydrogenase complex, which catalyzes the oxidative decarboxylation of alpha-ketoglutarate to succinyl-CoA in the TCA cycle; phosphorylated
12.4743	2.21756	7.21494	38.7206	4.77192e-79	9.28819e-78	167.664	YOR148C	SPP2	Essential protein that promotes the first step of splicing; required for the final stages of spliceosome maturation and activation; interacts with Prp2p, which may release Spp2p from the spliceosome following the first cleavage reaction; stimulates Prp2p ATPase activity
12.4821	2.21894	4.57593	20.9433	5.48091e-46	2.11306e-45	92.8517	YDR519W	FPR2	Membrane-bound peptidyl-prolyl cis-trans isomerase (PPIase); binds to the drugs FK506 and rapamycin; expression pattern suggests possible involvement in ER protein trafficking; relocalizes from nucleus to vacuole upon DNA replication stress; mutation is functionally complemented by human FKBP2
12.484	2.21928	1.13475	13.1395	1.40116e-26	3.10994e-26	48.1596	YFL011W	HXT10	Putative hexose transporter; expressed at low levels and expression is repressed by glucose
12.5157	2.22492	8.56426	32.4119	7.14518e-69	7.37269e-68	145.277	YLR034C	SMF3	Putative divalent metal ion transporter involved in iron homeostasis; transcriptionally regulated by metal ions; member of the Nramp family of metal transport proteins; protein abundance increases in response to DNA replication stress
12.5293	2.22732	1.58547	14.0068	7.32345e-29	1.72105e-28	53.2853	YNR064C	YNR064C	Epoxide hydrolase; member of the alpha/beta hydrolase fold family; may have a role in detoxification of epoxides
12.5349	2.22833	6.70606	30.2454	5.0257e-65	4.26154e-64	136.684	YML100W	TSL1	Large subunit of trehalose 6-phosphate synthase/phosphatase complex; Tps1p-Tps2p complex converts uridine-5'-diphosphoglucose and glucose 6-phosphate to trehalose; contributes to survival to acute lethal heat stress; mutant has aneuploidy tolerance; protein abundance increases in response to DNA replication stress; TSL1 has a paralog, TPS3, that arose from the whole genome duplication
12.5408	2.22938	3.47069	14.063	5.21715e-29	1.2304e-28	54.6529	YIR030C	DCG1	Protein of unknown function; expression is sensitive to nitrogen catabolite repression and regulated by Dal80p; contains transmembrane domain
12.572	2.23492	5.42202	30.1895	6.35568e-65	5.36652e-64	135.488	YIL099W	SGA1	Intracellular sporulation-specific glucoamylase; involved in glycogen degradation; induced during starvation of a/a diploids late in sporulation, but dispensable for sporulation
12.5901	2.23814	5.63279	32.9761	7.65327e-70	8.25204e-69	146.648	YGL121C	GPG1	Proposed gamma subunit of the heterotrimeric G protein; interacts with the receptor Gpr1p; involved in regulation of pseudohyphal growth; requires Gpb1p or Gpb2p to interact with Gpa2p; overproduction causes prion curing
12.5991	2.23974	2.48098	15.0919	1.09856e-31	2.77184e-31	60.05	YNL279W	PRM1	Pheromone-regulated multispanning membrane protein; involved in membrane fusion during mating; predicted to have 5 transmembrane segments and a coiled coil domain; localizes to the shmoo tip; regulated by Ste12p
12.6112	2.24188	5.26589	29.8035	3.24072e-64	2.64328e-63	133.877	YFR036W	CDC26	Subunit of the Anaphase-Promoting Complex/Cyclosome (APC/C); which is a ubiquitin-protein ligase required for degradation of anaphase inhibitors, including mitotic cyclins, during the metaphase/anaphase transition; relocalizes to the cytosol in response to hypoxia
12.6167	2.24287	7.91227	32.9204	9.52637e-70	1.01983e-68	147.27	YPL271W	ATP15	Epsilon subunit of the F1 sector of mitochondrial F1F0 ATP synthase; which is a large, evolutionarily conserved enzyme complex required for ATP synthesis; F1 translationally regulates ATP6 and ATP8 expression to achieve a balanced output of ATP synthase genes encoded in nucleus and mitochondria; phosphorylated
12.6188	2.24323	6.60339	31.1845	1.02187e-66	9.32441e-66	140.336	YIL135C	VHS2	Regulator of septin dynamics; involved in the regulation of septin dynamics at bud neck after mitotic entry, likely by stabilizing septin structure; regulated at post-translational level by cell cycle dependent phosphorylation; likely phosphorylated by Cdc28p and dephosphorylated by Cdc14p before cytokinesis; high-copy suppressor of synthetic lethality of sis2 sit4 double mutant; VHS2 has a paral…
12.6344	2.24601	6.37972	32.1833	1.78152e-68	1.79199e-67	144.196	YPL279C	FEX2	Protein involved in fluoride export; nearly identical to FEX1, and deletion of both proteins results in a large increase in fluoride sensitivity compared with the single mutant; contains two FEX domains connected by a linker; part of a widespread family of conserved fluoride export proteins
12.6509	2.24895	6.17803	26.7043	2.74292e-58	1.68828e-57	121.499	YDR472W	TRS31	Core component of transport protein particle (TRAPP) complexes I-III; TRAPP complexes are related multimeric guanine nucleotide-exchange factor for the GTPase Ypt1p, regulating ER-Golgi traffic (TRAPPI), intra-Golgi traffic (TRAPPII), endosome-Golgi traffic (TRAPPII and III) and autophagy (TRAPPIII)
12.6582	2.25025	6.41383	26.7391	2.33951e-58	1.44591e-57	121.68	YDL054C	MCH1	Protein with similarity to mammalian monocarboxylate permeases; monocarboxylate permeases are involved in transport of monocarboxylic acids across the plasma membrane but mutant is not deficient in monocarboxylate transport
12.6849	2.25499	3.2574	11.9841	1.60577e-23	3.29227e-23	42.3632	YHR143W	DSE2	Daughter cell-specific secreted protein with similarity to glucanases; degrades cell wall from the daughter side causing daughter to separate from mother; expression is repressed by cAMP
12.688	2.25553	7.4224	38.3033	2.03722e-78	3.75789e-77	166.37	YJR103W	URA8	Minor CTP synthase isozyme (see also URA7); catalyzes the ATP-dependent transfer of the amide nitrogen from glutamine to UTP, forming CTP, the final step in de novo biosynthesis of pyrimidines; involved in phospholipid biosynthesis; capable of forming cytoplasmic filaments termed cytoophidium, especially during conditions of glucose depletion; URA8 has a paralog, URA7, that arose from the whole g…
12.7089	2.25925	2.98812	16.0125	4.78233e-34	1.28681e-33	65.3225	YGL088W	YGL088W	Putative protein of unknown function; conserved across S. cerevisiae strains; partially overlaps snR10, a snoRNA required for preRNA processing
12.7117	2.25975	1.9189	11.884	2.95822e-23	6.02805e-23	41.3977	YBR180W	DTR1	Putative dityrosine transporter of the major facilitator superfamily; member of the 12-spanner drug:H(+) antiporter DHA1 family; required for spore wall synthesis; sequence similarity to QDR1 and QDR3, and the triple mutant dtr1 qdr1 qdr3 exhibits reduced dityrosine fluorescence relative to the single mutants; expressed during sporulation
12.713	2.25998	2.95552	15.1573	7.44411e-32	1.88699e-31	60.6965	YIL117C	PRM5	Pheromone-regulated protein, predicted to have 1 transmembrane segment; induced during cell integrity signaling; PRM5 has a paralog, YNL058C, that arose from the whole genome duplication
12.7162	2.26055	5.11263	29.7172	4.6747e-64	3.76678e-63	133.486	YHR171W	ATG7	Autophagy-related protein and dual specificity member of the E1 family; mediates the attachment of Atg12p to Atg5p and Atg8p to phosphatidylethanolamine which are required steps in autophagosome formation; E1 enzymes are also known as ubiquitin-activating enzymes; involved in methionine restriction extension of chronological lifespan in an autophagy-dependent manner
12.7223	2.26163	4.27684	21.0823	2.63773e-46	1.0275e-45	93.2741	YCR102C	YCR102C	Putative protein of unknown function; involved in copper metabolism; similar to C. carbonum toxD gene; member of the quinone oxidoreductase family
12.7511	2.26676	3.77329	21.3154	7.77273e-47	3.09412e-46	94.1744	YCR041W	YCR041W	Protein of unknown function; overexpression suppresses the high-frequency loss of mini-chromosomes, probably by increasing the rate of proper chromosome segregation; translated gene product of YCR041W, but not its transcript, is responsible for suppression; suppression ability of YCR041W is completely dependent on silencing protein Sir4p
12.8326	2.28125	4.82182	29.1641	4.97978e-63	3.83232e-62	130.598	YHR043C	DOG2	2-deoxyglucose-6-phosphate phosphatase; member of a family of low molecular weight phosphatases, induced by oxidative and osmotic stress, confers 2-deoxyglucose resistance when overexpressed; DOG2 has a paralog, DOG1, that arose from a single-locus duplication; the last half of DOG1 and DOG2 are subject to gene conversions among S. cerevisiae, S. paradoxus, and S. mikatae
12.8422	2.28295	2.77156	12.5298	5.74282e-25	1.21526e-24	45.2691	YIL123W	SIM1	Protein of the SUN family (Sim1p, Uth1p, Nca3p, Sun4p); may participate in DNA replication; promoter contains SCB regulation box at -300 bp indicating that expression may be cell cycle-regulated; SIM1 has a paralog, SUN4, that arose from the whole genome duplication
12.8869	2.2909	4.7942	31.9422	4.69376e-68	4.65109e-67	141.43	YGL166W	CUP2	Copper-binding transcription factor; activates transcription of the metallothionein genes CUP1-1 and CUP1-2 in response to elevated copper concentrations; required for regulation of copper genes in response to DNA-damaging reagents; CUP2 has a paralog, HAA1, that arose from the whole genome duplication
12.8887	2.29121	8.97574	47.4629	4.29915e-91	2.60338e-89	193.448	YPR098C	YPR098C	Protein of unknown function; localized to the mitochondrial outer membrane
12.8904	2.29153	5.12894	26.3023	1.74049e-57	1.03105e-56	118.755	YOL159C	CSS3	Protein of unknown function, secreted when constitutively expressed; SWAT-GFP, seamless-GFP and mCherry fusion proteins localize to the cell periphery, SWAT-GFP fusion also localizes to the extracellular region, and mCherry fusion also localizes to the vacuole; deletion mutants are viable and have elevated levels of Ty1 retrotransposition and Ty1 cDNA
12.9013	2.29347	5.35564	25.7553	2.21568e-56	1.2711e-55	116.813	YNL015W	PBI2	Cytosolic inhibitor of vacuolar proteinase B (PRB1); required for efficient vacuole inheritance; with thioredoxin forms protein complex LMA1, which assists in priming SNARE molecules and promotes vacuole fusion; protein abundance increases in response to DNA replication stress
12.9072	2.29451	6.42839	15.7642	2.05566e-33	5.42895e-33	65.3423	YBR006W	UGA2	Succinate semialdehyde dehydrogenase; involved in the utilization of gamma-aminobutyrate (GABA) as a nitrogen source; part of the 4-aminobutyrate and glutamate degradation pathways; localized to the cytoplasm
12.9149	2.29589	2.01837	16.5067	2.67487e-35	7.42744e-35	67.4321	YKR052C	MRS4	Iron transporter of the mitochondrial carrier family; mediates Fe2+ transport across the inner mitochondrial membrane; active under low-iron conditions; may transport other cations; protein abundance increases in response to DNA replication stress; MRS4 has a paralog, MRS3, that arose from the whole genome duplication
12.9218	2.2971	10.8192	50.7589	3.87935e-95	4.38806e-93	200.624	YGR032W	GSC2	Catalytic subunit of 1,3-beta-glucan synthase; involved in formation of the inner layer of the spore wall; activity positively regulated by Rho1p and negatively by Smk1p; GSC2 has a paralog, FKS1, that arose from the whole genome duplication
12.9221	2.29716	6.41107	27.9347	1.07392e-60	7.36628e-60	126.912	YFL021W	GAT1	Transcriptional activator of nitrogen catabolite repression genes; contains a GATA-1-type zinc finger DNA-binding motif; activity and localization regulated by nitrogen limitation and Ure2p; different translational starts produce two major and two minor isoforms that are differentially regulated and localized
12.9295	2.29847	6.65658	36.1484	4.52804e-75	6.62088e-74	158.856	YGR157W	CHO2	Phosphatidylethanolamine methyltransferase (PEMT); catalyzes the first step in the conversion of phosphatidylethanolamine to phosphatidylcholine during the methylation pathway of phosphatidylcholine biosynthesis
12.9415	2.30061	5.606	29.2454	3.51037e-63	2.72246e-62	132.047	YDL181W	INH1	Protein that inhibits ATP hydrolysis by the F1F0-ATP synthase; inhibitory function is enhanced by stabilizing proteins Stf1p and Stf2p; has a calmodulin-binding motif and binds calmodulin in vitro; INH1 has a paralog, STF1, that arose from the whole genome duplication
12.9501	2.30213	6.71153	18.0945	3.04288e-39	9.50107e-39	78.6023	YHL036W	MUP3	Low affinity methionine permease; similar to Mup1p
12.9656	2.30489	4.93096	28.5034	8.76446e-62	6.32286e-61	128.142	YOR152C	ATG40	Autophagy receptor with a role in endoplasmic reticulum degradation; involved specifically in autophagy of cortical and cytoplasmic ER in response to nitrogen starvation or rapamycin treatment; localizes to the cortical and cytoplasmic ER; similar to human FAM134B, which is also involved in ER autophagy and is associated with sensory neuropathy
12.9815	2.30771	5.48495	18.5323	2.62035e-40	8.45481e-40	80.8131	YCR073W-A	SOL2	Protein with a possible role in tRNA export; shows similarity to 6-phosphogluconolactonase non-catalytic domains but does not exhibit this enzymatic activity; homologous to Sol3p and Sol4p; SOL2 has a paralog, SOL1, that arose from the whole genome duplication
12.9903	2.30928	5.53146	37.9125	8.02469e-78	1.42754e-76	163.743	YOR137C	SIA1	Protein of unassigned function; involved in activation of the Pma1p plasma membrane H+-ATPase by glucose; contains peptide signal for membrane localization
13.0229	2.31508	3.27927	17.7053	2.74287e-38	8.3216e-38	74.7826	YIL165C	YIL165C	Putative protein of unknown function; mutant exhibits mitophagy defects; in closely related species and other S. cerevisiae strain backgrounds YIL165C and adjacent ORF, YIL164C, likely constitute a single ORF encoding a nitrilase gene
13.0256	2.31555	7.28179	32.9629	8.0594e-70	8.64332e-69	147.409	YNL200C	NNR1	NADHX epimerase; catalyzes isomerization of (R)- and (S)-NADHX; homologous to AIBP in mammals and the N- terminal domain of YjeF in E.coli; enzyme is widespread in eukaryotes, prokaryotes and archaea; the authentic, non-tagged protein is detected in highly purified mitochondria in high-throughput studies
13.0385	2.31784	5.80467	30.2912	4.14746e-65	3.52681e-64	136.304	YER119C	AVT6	Vacuolar aspartate and glutamate exporter; member of a family of seven genes (AVT1-7) related to vesicular GABA-glycine transporters; involved in compartmentalizing acidic amino acids in response to nitrogen starvation; AVT6 has a paralog, AVT5, that arose from the whole genome duplication
13.0641	2.32239	8.65468	49.4971	1.28471e-93	1.08477e-91	198.846	YNL305C	BXI1	Protein involved in apoptosis; variously described as containing a BCL-2 homology (BH3) domain or as a member of the BAX inhibitor family; reported to promote apoptosis under some conditions and to inhibit it in others; localizes to ER and vacuole; may link the unfolded protein response to apoptosis via regulation of calcium-mediated signaling; translocates to mitochondria under apoptosis-inducin…
13.0683	2.32315	6.72462	22.982	1.52917e-50	6.98734e-50	104.188	YHR037W	PUT2	Delta-1-pyrroline-5-carboxylate dehydrogenase; nuclear-encoded mitochondrial protein involved in utilization of proline as sole nitrogen source; deficiency of human homolog ALDH4A1 causes type II hyperprolinemia (HPII), an autosomal recessive inborn error of metabolism; human homolog ALDH4A1 can complement yeast null mutant
13.069	2.32328	6.19475	38.6574	5.94052e-79	1.14146e-77	167.016	YFR022W	ROG3	Alpha-arrestin involved in ubiquitin-dependent endocytosis; contributes to desensitization of agonist-occupied alpha-factor receptor Ste2p by Rsp5p-independent internalization; PPXY motif-mediated binding of the ubiquitin ligase Rsp5p is not required for adaptation; mutation suppresses the temperature sensitivity of an mck1 rim11 double mutant; SWAT-GFP and mCherry fusion proteins localize to the…
13.0694	2.32335	6.62027	27.3369	1.55399e-59	1.00824e-58	124.276	YBL095W	MRX3	Protein that associates with mitochondrial ribosome; likely functions in cristae junction formation; the authentic, non-tagged protein is detected in highly purified mitochondria in high-throughput studies
13.0812	2.32545	3.74405	20.3742	1.12446e-44	4.14329e-44	89.3116	YOR347C	PYK2	Pyruvate kinase; appears to be modulated by phosphorylation; transcription repressed by glucose, and Pyk2p may be active under low glycolytic flux; PYK2 has a paralog, CDC19, that arose from the whole genome duplication
13.0831	2.32577	3.69835	22.0887	1.41939e-48	6.05211e-48	97.6148	YDL179W	PCL9	Cyclin; forms a functional kinase complex with Pho85p cyclin-dependent kinase (Cdk), expressed in late M/early G1 phase, activated by Swi5p; PCL9 has a paralog, PCL2, that arose from the whole genome duplication
13.0845	2.32603	4.95167	28.5966	5.83194e-62	4.23788e-61	128.693	YGL237C	HAP2	Subunit of the Hap2p/3p/4p/5p CCAAT-binding complex; complex is heme-activated and glucose-repressed; complex is a transcriptional activator and global regulator of respiratory gene expression; contains sequences sufficient for both complex assembly and DNA binding; respiratory defect of the null mutant is functionally complemented by human NFYA
13.0916	2.3273	3.28195	23.0478	1.09918e-50	5.06499e-50	101.997	YDL227C	HO	Site-specific endonuclease; required for gene conversion at the MAT locus (homothallic switching) through the generation of a ds DNA break; expression restricted to mother cells in late G1 as controlled by Swi4p-Swi6p, Swi5p, and Ash1p
13.1145	2.33137	6.30463	35.9104	1.08471e-74	1.53008e-73	157.787	YBR139W	YBR139W	Putative serine type carboxypeptidase; role in phytochelatin synthesis; green fluorescent protein (GFP)-fusion protein localizes to the vacuole; expression induced by nitrogen limitation in a GLN3, GAT1-independent manner
13.18	2.343	3.25135	22.0661	1.59434e-48	6.76918e-48	97.1532	YOR365C	YOR365C	Putative protein of unknown function; not an essential protein; YOR365C has a paralog, FLC2, that arose from the whole genome duplication
13.1974	2.34609	4.949	33.5286	8.82967e-71	9.87573e-70	147.903	YHR198C	AIM18	Protein of unknown function; the authentic, non-tagged protein is detected in highly purified mitochondria in high-throughput studies; null mutant displays elevated frequency of mitochondrial genome loss
13.2	2.34657	6.43171	26.7885	1.86712e-58	1.15874e-57	121.891	YIL119C	RPI1	Transcription factor, allelic differences between S288C and Sigma1278b; mediates fermentation stress tolerance by modulating cell wall integrity; overexpression suppresses heat shock sensitivity of wild-type RAS2 overexpression and also suppresses cell lysis defect of mpk1 mutation; allele from S288c can confer fMAPK pathway independent transcription of FLO11; S288C and Sigma1278b alleles differ …
13.203	2.34709	8.17067	54.6406	1.3056e-99	3.13082e-97	211.681	YPL087W	YDC1	Alkaline dihydroceramidase, involved in sphingolipid metabolism; preferentially hydrolyzes dihydroceramide to a free fatty acid and dihydrosphingosine; has a minor reverse activity; YDC1 has a paralog, YPC1, that arose from the whole genome duplication
13.2072	2.34784	3.99165	19.102	1.11663e-41	3.73977e-41	82.6728	YGL104C	VPS73	Mitochondrial protein; mutation affects vacuolar protein sorting; putative transporter; member of the sugar porter family; VPS73 has a paralog, YBR241C, that arose from the whole genome duplication
13.2381	2.35334	6.42941	26.3818	1.20601e-57	7.20841e-57	120.084	YDL110C	TMA17	ATPase dedicated chaperone that adapts proteasome assembly to stress; Tma17p is induced upon stress; interacts with Rpt6p to assist its pairing to Rpt3p and early steps in proteasome biogenesis; associates with ribosomes; heterozygous deletion demonstrated increases in chromosome instability in a rad9 deletion background; protein abundance is decreased upon intracellular iron depletion
13.2504	2.35552	8.13728	35.4285	6.45046e-74	8.61258e-73	156.438	YDR533C	HSP31	Methylglyoxalase that converts methylglyoxal to D-lactate; involved in oxidative stress resistance, diauxic shift, and stationary phase survival; has similarity to E. coli Hsp31 and C. albicans Glx3p; member of the DJ-1/ThiJ/PfpI superfamily, which includes human DJ-1 involved in Parkinson's disease and cancer; exists as a dimer and contains a putative metal-binding site; protein abundance increa…
13.269	2.35883	2.08314	17.3581	1.98062e-37	5.83192e-37	72.0672	YLL042C	ATG10	Conserved E2-like conjugating enzyme; mediates formation of the Atg12p-Atg5p conjugate, which is a critical step in autophagy
13.2714	2.35924	5.84751	25.532	6.32265e-56	3.52926e-55	115.922	YDR453C	TSA2	Stress inducible cytoplasmic thioredoxin peroxidase; cooperates with Tsa1p in the removal of reactive oxygen, nitrogen and sulfur species using thioredoxin as hydrogen donor; deletion enhances the mutator phenotype of tsa1 mutants; protein abundance increases in response to DNA replication stress; TSA2 has a paralog, TSA1, that arose from the whole genome duplication
13.2777	2.36038	1.03889	12.962	4.12415e-26	9.03996e-26	47.1771	YBR186W	PCH2	Hexameric ring ATPase that remodels chromosome axis protein Hop1p; nucleolar component of the pachytene checkpoint, which prevents chromosome segregation when recombination and chromosome synapsis are defective; also represses meiotic interhomolog recombination in rDNA; required for meiotic double-stranded break formation
13.2779	2.36041	5.30581	21.5184	2.69791e-47	1.08842e-46	96.4648	YLR395C	COX8	Subunit VIII of cytochrome c oxidase (Complex IV); Complex IV is the terminal member of the mitochondrial inner membrane electron transport chain
13.2847	2.36161	5.42615	28.349	1.72476e-61	1.22948e-60	127.605	YFR020W	CSS2	Protein of unknown function, secreted when constitutively expressed; SWAT-GFP fusion protein localizes to the endoplasmic reticulum (ER) and extracellular region, while mCherry fusion protein localizes to the ER and vacuole; mRNA identified as translated by ribosome profiling data; CSS2 is a non-essential gene
13.2895	2.36248	5.50568	37.2375	8.80452e-77	1.4189e-75	161.294	YJL102W	MEF2	Mitochondrial elongation factor involved in translational elongation
13.2923	2.36298	5.33246	29.7319	4.39188e-64	3.54843e-63	133.84	YBR230W-A	YBR230W-A	Putative protein of unknown function; YBR230W-A has a paralog, COQ8, that arose from the whole genome duplication
13.3188	2.36768	8.78821	21.0071	3.91726e-46	1.51705e-45	94.2339	YJL079C	PRY1	Sterol binding protein involved in the export of acetylated sterols; secreted glycoprotein and member of the CAP protein superfamily (cysteine-rich secretory proteins (CRISP), antigen 5, and pathogenesis related 1 proteins); sterol export function is redundant with that of PRY2; may be involved in detoxification of hydrophobic compounds; PRY1 has a paralog, PRY2, that arose from the whole genome …
13.3222	2.36828	5.25502	23.5239	1.02705e-51	4.93759e-51	106.343	YML129C	COX14	Mitochondrial cytochrome c oxidase (complex IV) assembly factor; also involved in translational regulation of Cox1p and prevention of Cox1p aggregation before assembly; associates with complex IV assembly intermediates and complex III/complex IV supercomplexes; located in the mitochondrial membrane
13.3357	2.37068	3.13142	21.8314	5.33366e-48	2.21589e-47	95.6938	YKL132C	RMA1	Putative dihydrofolate synthetase; similar to E. coli folylpolyglutamate synthetase/dihydrofolate synthetase; the authentic, non-tagged protein is detected in highly purified mitochondria in high-throughput studies; RMA1 has a paralog, FOL3, that arose from the whole genome duplication
13.3754	2.37775	4.71391	15.1026	1.03089e-31	2.60656e-31	61.2116	YNL024C-A	KSH1	Essential protein suggested to function early in the secretory pathway; inviability is suppressed by overexpression of Golgi protein Tvp23p; SWAT-GFP and mCherry fusion proteins localize to the endoplasmic reticulum and cytosol respectively; ortholog of human Kish
13.3792	2.37843	9.60786	51.1283	1.41293e-95	1.6941e-93	202.458	YLR259C	HSP60	Tetradecameric mitochondrial chaperonin; required for ATP-dependent folding of precursor polypeptides and complex assembly; prevents aggregation and mediates protein refolding after heat shock; role in mtDNA transmission; phosphorylated
13.3962	2.38145	0.508773	12.5601	4.77596e-25	1.01388e-24	44.6126	YKR032W	YKR032W	Putative protein of unknown function; conserved among S. cerevisiae strains
13.407	2.38336	4.62244	23.188	5.45399e-51	2.53462e-50	104.21	YDR248C	YDR248C	Putative gluconokinase; sequence similarity to bacterial and human gluconokinase; green fluorescent protein (GFP)-fusion protein localizes to the cytoplasm; upregulated by deletion of the RNAP-II associated factor, PAF1
13.4135	2.38451	5.85482	24.0892	6.38012e-53	3.19006e-52	109.343	YOL128C	YGK3	Protein kinase related to mammalian GSK-3 glycogen synthase kinases; GSK-3 homologs (Mck1p, Rim11p, Mrk1p, Ygk3p) are involved in control of Msn2p-dependent transcription of stress responsive genes and in protein degradation; YGK3 has a paralog, MCK1, that arose from the whole genome duplication
13.4306	2.38756	5.50039	29.4699	1.34104e-63	1.05644e-62	132.875	YMR244C-A	COA6	Protein involved in cytochrome c oxidase (Complex IV) assembly; involved in delivery of copper to Complex IV; also required for efficient formation of respiratory supercomplexes comprised of Complexes III and IV; localizes to the mitochondrial intermembrane space; ortholog implicated in cardiac defects in zebrafish and human; transcription is induced in response to the DNA-damaging agent MMS; pro…
13.4345	2.38825	4.91648	23.9944	1.01425e-52	5.05021e-52	108.317	YIL098C	FMC1	Mitochondrial matrix protein; required for assembly or stability at high temperature of the F1 sector of mitochondrial F1F0 ATP synthase; null mutant temperature sensitive growth on glycerol is suppressed by multicopy expression of Odc1p
13.446	2.39029	5.17659	27.2722	2.08004e-59	1.34373e-58	123.206	YOR228C	MCP1	Mitochondrial protein of unknown function involved in lipid homeostasis; integral membrane protein that localizes to the mitochondrial outer membrane; involved in mitochondrial morphology; interacts genetically with MDM10, and other members of the ERMES complex; contains five predicted transmembrane domains
13.4572	2.39228	10.2638	41.8612	1.28113e-83	3.42875e-82	176.88	YOR285W	RDL1	Thiosulfate sulfurtransferase; contains a rhodanese-like domain; localized to the mitochondrial outer membrane; protein abundance increases in response to DNA replication stress; similar to the human TSTD gene
13.4662	2.39389	6.5258	23.421	1.71023e-51	8.1566e-51	106.297	YOL101C	IZH4	Membrane protein involved in zinc ion homeostasis; member of the four-protein IZH family; expression induced by fatty acids and altered zinc levels; deletion reduces sensitivity to excess zinc; possible role in sterol metabolism; protein increases in abundance and relocalizes from nucleus to ER upon DNA replication stress; IZH4 has a paralog, IZH1, that arose from the whole genome duplication
13.4743	2.39531	2.60901	11.3239	9.02339e-22	1.77129e-21	38.2807	YGL261C	PAU11	Putative protein of unknown function; member of the seripauperin multigene family encoded mainly in subtelomeric regions; mRNA expression appears to be regulated by SUT1 and UPC2
13.5103	2.40173	5.39829	34.0429	1.21225e-71	1.42219e-70	150.376	YDR381C-A	YDR381C-A	Protein of unknown function; localized to the mitochondrial outer membrane
13.539	2.40682	4.95286	28.8541	1.90157e-62	1.42856e-61	129.472	YML110C	COQ5	2-hexaprenyl-6-methoxy-1,4-benzoquinone methyltransferase; involved in ubiquinone (Coenzyme Q) biosynthesis; localizes to the matrix face of the mitochondrial inner membrane in a large complex with other ubiquinone biosynthetic enzymes; respiratory defect of the null mutant is partially complemented by human COQ5
13.5534	2.40939	2.03824	18.5146	2.89289e-40	9.31912e-40	77.9763	YER078W-A	YER078W-A	Putative protein of unknown function; identified by fungal homology and RT-PCR
13.5587	2.41032	8.34922	17.3269	2.36696e-37	6.95925e-37	74.3366	YMR015C	ERG5	C-22 sterol desaturase; a cytochrome P450 enzyme that catalyzes the formation of the C-22(23) double bond in the sterol side chain in ergosterol biosynthesis; may be a target of azole antifungal drugs
13.5715	2.41261	3.74565	23.3671	2.23522e-51	1.05763e-50	103.705	YGL229C	SAP4	Protein required for function of the Sit4p protein phosphatase; member of a family of similar proteins that form complexes with Sit4p, including Sap155p, Sap185p, and Sap190p; SAP4 has a paralog, SAP155, that arose from the whole genome duplication
13.5788	2.4139	3.2434	20.49	6.06063e-45	2.25534e-44	89.1765	YCL047C	POF1	Nicotinamide mononucleotide-specific adenylyltransferase (NMNAT); catalyzes the conversion of nicotinamide mononucleotide (NMN) to nicotinamide adenine dinucleotide (NAD+); role in the nicotinamide riboside (NR) salvage pathway of NAD+ biosynthesis; involved in NR and NAD+ homeostasis; ATPase involved in protein quality control and filamentation pathways; interacts physically with Kss1p and suppr…
13.585	2.415	8.2056	34.8476	5.67891e-73	7.16738e-72	154.359	YPR160W	GPH1	Glycogen phosphorylase required for the mobilization of glycogen; non-essential; regulated by cyclic AMP-mediated phosphorylation; phosphorylation by Cdc28p may coordinately regulate carbohydrate metabolism and the cell cycle; expression is regulated by stress-response elements and by the HOG MAP kinase pathway
13.6303	2.42305	4.53704	27.5916	4.95299e-60	3.25941e-59	123.773	YIL113W	SDP1	Stress-inducible dual-specificity MAP kinase phosphatase; negatively regulates Slt2p MAP kinase by direct dephosphorylation, diffuse localization under normal conditions shifts to punctate localization after heat shock; SDP1 has a paralog, MSG5, that arose from the whole genome duplication
13.6425	2.42522	5.49627	19.9399	1.15876e-43	4.13991e-43	88.4175	YMR256C	COX7	Subunit VII of cytochrome c oxidase (Complex IV); Complex IV is the terminal member of the mitochondrial inner membrane electron transport chain
13.6601	2.42835	5.5186	34.7488	8.24467e-73	1.02972e-71	152.728	YHR016C	YSC84	Actin-binding protein; involved in bundling of actin filaments and endocytosis of actin cortical patches; activity stimulated by Las17p; contains SH3 domain similar to Rvs167p; YSC84 has a paralog, LSB3, that arose from the whole genome duplication
13.6625	2.42878	5.76553	36.631	7.8088e-76	1.20344e-74	159.731	YFR045W	YFR045W	Putative mitochondrial transport protein; null mutant is viable, exhibits decreased levels of chitin and normal resistance to calcofluor white
13.6659	2.42938	8.37862	26.4881	7.39194e-58	4.44927e-57	120.703	YDR492W	IZH1	Membrane protein involved in zinc ion homeostasis; member of the four-protein IZH family; transcription is regulated directly by Zap1p, expression induced by zinc deficiency and fatty acids; deletion increases sensitivity to elevated zinc; IZH1 has a paralog, IZH4, that arose from the whole genome duplication
13.6836	2.43253	3.77309	26.5554	5.42597e-58	3.2791e-57	117.751	YIL009C-A	EST3	Component of the telomerase holoenzyme; involved in telomere replication; synthesis of the full-length protein results from a programmed +1 ribosomal frameshift
13.6909	2.43382	7.50776	36.1164	5.09075e-75	7.37175e-74	158.902	YCL035C	GRX1	Glutathione-dependent disulfide oxidoreductase; hydroperoxide and superoxide-radical responsive, heat-stable, with active site cysteine pair; protects cells from oxidative damage; GRX1 has a paralog, GRX2, that arose from the whole genome duplication; protein abundance increases in response to DNA replication stress
13.701	2.43563	4.40106	19.9935	8.67959e-44	3.11269e-43	88.2019	YGR174W-A	YGR174W-A	Putative protein of unknown function; predicted to have a role in cell budding based on computational "guilt by association" analysis
13.7562	2.44543	6.91651	37.204	9.92563e-77	1.57656e-75	162.559	YOR120W	GCY1	Glycerol dehydrogenase; involved in an alternative pathway for glycerol catabolism used under microaerobic conditions; also has mRNA binding activity; member of the aldo-keto reductase (AKR) family; human homolog AKR1B1 can complement yeast null mutant; protein abundance increases in response to DNA replication stress; GCY1 has a paralog, YPR1, that arose from the whole genome duplication
13.7977	2.45282	2.98666	15.8039	1.62701e-33	4.31589e-33	64.1812	YOL161C	PAU20	Protein of unknown function; member of the seripauperin multigene family encoded mainly in subtelomeric regions; SWAT-GFP and mCherry fusion proteins localize to the vacuole; expression induced by low temperature and also by anaerobic conditions; induced during alcoholic fermentation
13.8128	2.4555	5.47688	40.8548	3.46903e-82	8.38582e-81	172.812	YMR157C	AIM36	Protein of unknown function; null mutant displays reduced respiratory growth and elevated frequency of mitochondrial genome loss; the authentic, non-tagged protein is detected in purified mitochondria in high-throughput studies
13.8242	2.45753	6.53631	35.3172	9.76574e-74	1.28672e-72	155.815	YKL067W	YNK1	Nucleoside diphosphate kinase; catalyzes the transfer of gamma phosphates from nucleoside triphosphates, usually ATP, to nucleoside diphosphates by a mechanism that involves formation of an autophosphorylated enzyme intermediate; protein abundance increases in response to DNA replication stress
13.8269	2.458	1.04659	14.4879	4.05305e-30	9.85323e-30	55.5809	YBR144C	YBR144C	Dubious open reading frame; unlikely to encode a functional protein, based on available experimental and comparative sequence data; YBR144C is not an essential gene
13.8283	2.45826	6.41569	43.7684	2.95829e-86	1.03713e-84	182.768	YOR003W	YSP3	Putative precursor of the subtilisin-like protease III; SWAT-GFP and mCherry fusion proteins localize to the endoplasmic reticulum; YSP3 has a paralog, PRB1, that arose from the whole genome duplication
13.83	2.45855	6.09157	24.2357	3.12521e-53	1.57707e-52	110.113	YBR066C	NRG2	Transcriptional repressor; mediates glucose repression and negatively regulates filamentous growth; activated in stochastic pulses of nuclear localization in response to low glucose
13.8623	2.46429	0.777078	14.6759	1.31412e-30	3.23538e-30	56.5288	YNR077C	YNR077C	Protein of unknown function, abundance changes with carbon source
13.8645	2.46469	1.51938	13.6804	5.26509e-28	1.20658e-27	51.4504	YHR214C-E	YHR214C-E	Putative protein of unknown function; identified by gene-trapping, microarray-based expression analysis, and genome-wide homology searching
13.9108	2.47292	6.82943	31.138	1.23657e-66	1.11814e-65	140.234	YBL029W	YBL029W	Non-essential protein of unknown function
13.962	2.48203	3.76959	15.6508	4.0098e-33	1.05079e-32	63.9377	YOL086W-A	MHF1	Component of the heterotetrameric MHF histone-fold complex; in humans the MHF complex interacts with both DNA and Mph1p ortholog FANCM, a Fanconi anemia complementation group protein, to stabilize and remodel blocked replication forks and repair damaged DNA; mhf1 srs2 double mutants are MMS hypersensitive; ortholog of human centromere constitutive-associated network (CCAN) subunit CENP-S, also kn…
13.9649	2.48253	7.39861	31.2503	7.8012e-67	7.12929e-66	140.776	YOL119C	MCH4	Protein with similarity to mammalian monocarboxylate permeases; monocarboxylate permeases are involved in transport of monocarboxylic acids across the plasma membrane but mutant is not deficient in monocarboxylate transport
13.9759	2.4845	6.07452	41.8255	1.43876e-83	3.81654e-82	176.768	YMR119W	ASI1	Subunit of the inner nuclear membrane Asi ubiquitin ligase complex; the Asi complex targets both misfolded proteins of the inner nuclear membrane-associated degradation (INMAD) pathway and regulators of sterol biosynthesis for ubiquitin-mediated degradation; acts with Asi2p and Asi3p to ensure the fidelity of SPS-sensor signaling by targeting latent unprocessed forms of Stp1p and Stp2p, maintaini…
13.9901	2.48701	6.73996	26.6288	3.87577e-58	2.36371e-57	121.259	YMR272C	SCS7	Sphingolipid alpha-hydroxylase; functions in the alpha-hydroxylation of sphingolipid-associated very long chain fatty acids, has both cytochrome b5-like and hydroxylase/desaturase domains, not essential for growth
14.0047	2.48961	3.88435	28.5278	7.87517e-62	5.69501e-61	126.357	YBR201W	DER1	ER membrane protein that promotes export of misfolded polypeptides; required for ER-associated protein degradation of misfolded or unassembled proteins; initiates export of aberrant polypeptides from ER lumen by threading them into ER membrane and routing them to Hrd1p for ubiquitination; function normally requires N-terminal acetylation by NatB; N- and C- termini protrude into cytoplasm; similar…
14.017	2.4918	5.3419	33.1203	4.34361e-70	4.74315e-69	146.511	YNL003C	PET8	S-adenosylmethionine transporter of the mitochondrial inner membrane; member of the mitochondrial carrier family; required for biotin biosynthesis and respiratory growth
14.0263	2.49345	8.06216	39.226	8.37099e-80	1.76084e-78	169.337	YML081C-A	ATP18	Subunit of the mitochondrial F1F0 ATP synthase; F1F0 ATP synthase is a large, evolutionarily conserved enzyme complex required for ATP synthesis; termed subunit I or subunit j; does not correspond to known ATP synthase subunits in other organisms
14.0471	2.49715	1.94026	16.2536	1.16739e-34	3.18985e-34	66.0088	YHR116W	COX23	Protein that functions in mitochondrial copper homeostasis; mitochondrial intermembrane space protein; essential for functional cytochrome oxidase expression; homologous to Cox17p; contains twin cysteine-x9-cysteine motifs
14.089	2.50459	3.41638	13.6625	5.86661e-28	1.34187e-27	52.2927	YER053C-A	YER053C-A	Protein of unknown function; green fluorescent protein (GFP)-fusion protein localizes to the endoplasmic reticulum; protein abundance increases in response to DNA replication stress
14.0929	2.5053	7.44352	30.5275	1.54547e-65	1.33311e-64	137.861	YKR093W	PTR2	Integral membrane peptide transporter; mediates transport of di- and tri-peptides; conserved protein that contains 12 transmembrane domains; PTR2 expression is regulated by the N-end rule pathway via repression by Cup9p
14.1015	2.50682	2.71783	16.2515	1.18206e-34	3.22551e-34	66.6888	YKL037W	AIM26	Protein of unknown function; null mutant is viable and displays elevated frequency of mitochondrial genome loss; null mutation confers sensitivity to tunicamycin and DTT
14.1177	2.50969	9.14088	37.4743	3.78449e-77	6.31979e-76	163.279	YBL048W	RRT1	Protein of unknown function; identified in a screen for mutants with increased levels of rDNA transcription; dubious open reading frame unlikely to encode a protein, based on experimental and comparative sequence data
14.1185	2.50983	7.57115	39.837	1.04598e-80	2.32246e-79	171.278	YER158C	YER158C	Protein of unknown function; potentially phosphorylated by Cdc28p; YER158C has a paralog, AFR1, that arose from the whole genome duplication
14.161	2.51739	6.91829	27.2385	2.42107e-59	1.55901e-58	123.949	YDR089W	VTC5	Novel subunit of the vacuolar transporter chaperone complex; vacuolar transmembrane protein that regulates biosynthesis of polyphosphate; deletion reduces and overexpression increases polyP accumulation; SPX domain (Syg1, Pho81, Xpr1)-containing protein involved in phosphate homeostasis; relocalizes from vacuole to cytoplasm upon DNA replication stress
14.1642	2.51796	3.53544	26.1778	3.09586e-57	1.81958e-56	115.941	YDR315C	IPK1	Inositol 1,3,4,5,6-pentakisphosphate 2-kinase; nuclear protein required for synthesis of 1,2,3,4,5,6-hexakisphosphate (phytate), which is integral to cell function; has 2 motifs conserved in other fungi; ipk1 gle1 double mutant is inviable; human IPPK can complement ipk1 null mutant
14.1997	2.52428	5.07218	21.0675	2.85035e-46	1.10888e-45	93.8965	YJL153C	INO1	Inositol-3-phosphate synthase; involved in synthesis of inositol phosphates and inositol-containing phospholipids; transcription is coregulated with other phospholipid biosynthetic genes by Ino2p and Ino4p, which bind the UASINO DNA element
14.2098	2.52607	1.14728	13.0393	2.57804e-26	5.6842e-26	47.6814	YER135C	YER135C	Putative protein of unknown function; conserved among S. cerevisiae strains; YER135C is not an essential gene
14.2118	2.52643	4.24235	17.6922	2.95448e-38	8.95456e-38	75.6565	YPL134C	ODC1	Mitochondrial inner membrane transporter; 2-oxodicarboxylate transporter, exports 2-oxoadipate and 2-oxoglutarate from the mitochondrial matrix to the cytosol for lysine and glutamate biosynthesis and lysine catabolism; suppresses, in multicopy, an fmc1 null mutation; ODC1 has a paralog, ODC2, that arose from the whole genome duplication
14.2246	2.52871	5.78695	28.7411	3.10597e-62	2.29597e-61	129.949	YKL148C	SDH1	Flavoprotein subunit of succinate dehydrogenase; couples the oxidation of succinate to the transfer of electrons to ubiquinone as part of the TCA cycle and the mitochondrial respiratory chain; FAD binding to Sdh1p is required for the assembly of the succinate dehydrogenase subunits; mutations in human ortholog SDHA are associated with Leigh syndrome
14.2876	2.53991	5.09615	39.6066	2.2844e-80	4.99816e-79	168.359	YBR284W	YBR284W	Putative metallo-dependent hydrolase superfamily protein; similar to AMP deaminases but lacks key catalytic residues and does not rescue purine nucleotide metabolic defect of quadruple aah1 ade8 amd1 his1 mutant; null mutant exhibits longer telomeres, altered Ty mobility, decreased resistance to rapamycin and wortmannin; induced in response to hydrostatic pressure; not an essential gene; YBR284W …
14.2989	2.54191	7.16729	42.3747	2.4425e-84	7.0398e-83	179.158	YMR090W	YMR090W	Putative protein of unknown function; similar to DTDP-glucose 4,6-dehydratases; GFP-fusion protein localizes to the cytoplasm; up-regulated in response to the fungicide mancozeb; not essential for viability
14.3347	2.54828	0.832937	17.189	5.21389e-37	1.52252e-36	69.8766	YGL089C	MF(ALPHA)2	Mating pheromone alpha-factor, made by alpha cells; interacts with mating type a cells to induce cell cycle arrest and other responses leading to mating; also encoded by MF(ALPHA)1, which is more highly expressed; binds copper(II) ions
14.3389	2.54902	6.05848	22.8101	3.62857e-50	1.643e-49	103.159	YKR053C	YSR3	Dihydrosphingosine 1-phosphate phosphatase; membrane protein involved in sphingolipid metabolism; YSR3 has a paralog, LCB3, that arose from the whole genome duplication
14.3935	2.55873	3.4341	20.9581	5.06915e-46	1.95683e-45	91.7192	YNR075W	COS10	Endosomal protein involved in turnover of plasma membrane proteins; member of the DUP380 subfamily of conserved, often subtelomeric COS genes; required for the multivesicular vesicle body sorting pathway that internalizes plasma membrane proteins for degradation; Cos proteins provide ubiquitin in trans for nonubiquitinated cargo proteins
14.3996	2.55981	4.45741	21.8872	4.00004e-48	1.67226e-47	97.2177	YDR107C	TMN2	Protein with a role in cellular adhesion and filamentous growth; similar to Tmn3p; member of the evolutionarily conserved Transmembrane Nine family of proteins with nine membrane-spanning segments; TMN2 has a paralog, EMP70, that arose from the whole genome duplication
14.4378	2.56661	5.9543	36.383	1.92227e-75	2.91011e-74	159.116	YPR127W	YPR127W	Putative pyridoxine 4-dehydrogenase; differentially expressed during alcoholic fermentation; expression activated by transcription factor YRM1/YOR172W; green fluorescent protein (GFP)-fusion protein localizes to both the cytoplasm and the nucleus
14.4801	2.57413	4.53659	16.6199	1.38636e-35	3.88011e-35	69.6668	YGR131W	FHN1	Protein of unknown function; induced by ketoconazole; promoter region contains sterol regulatory element motif, which has been identified as a Upc2p-binding site; overexpression complements function of Nce102p in NCE102 deletion strain; FHN1 has a paralog, NCE102, that arose from the whole genome duplication
14.4965	2.57704	3.11406	17.8807	1.01624e-38	3.11629e-38	75.9822	YGR153W	YGR153W	Putative protein of unknown function
14.5238	2.58189	6.37598	31.1661	1.10188e-66	1.00392e-65	140.209	YLR168C	UPS2	Mitochondrial intermembrane space protein; involved in phospholipid metabolism; forms complex with Mdm35p that transfers phosphatidylserine from outer membrane to inner membrane for phosphatidylethanolamine synthesis; null mutant has defects in mitochondrial morphology; similar to Ups1p, Ups3p and to human PRELI; UPS2 has a paralog, UPS3, that arose from the whole genome duplication
14.5668	2.58954	1.74314	16.7858	5.31007e-36	1.50089e-35	68.5462	YLR122C	YLR122C	Putative protein of unknown function; conserved among S. cerevisiae strains; partially overlaps dubious ORF YLR123C
14.5799	2.59186	4.14524	24.9426	1.0351e-54	5.50128e-54	111.804	YJL037W	IRC18	Protein involved in outer spore wall assembly; possible role in assembly of the dityrosine layer; similar to adjacent ORF, LOH1; irc18 loh1 double mutant exhibits reduced dityrosine fluorescence relative to single mutants; SWAT-GFP fusion protein localizes to the ER and vacuole, while mCherry fusion localizes to the vacuole; expression induced in respiratory-deficient cells and carbon-limited che…
14.5858	2.59292	6.54455	31.3161	5.96035e-67	5.48883e-66	140.847	YDL021W	GPM2	Homolog of Gpm1p phosphoglycerate mutase; converts 3-phosphoglycerate to 2-phosphoglycerate in glycolysis; may be non-functional; GPM2 has a paralog, GPM3, that arose from the whole genome duplication
14.6293	2.60065	3.29082	18.5438	2.45815e-40	7.93572e-40	79.4338	YNL270C	ALP1	Arginine transporter; expression is normally very low and it is unclear what conditions would induce significant expression; ALP1 has a paralog, CAN1, that arose from the whole genome duplication
14.6293	2.60066	4.84884	38.5257	9.38603e-79	1.77506e-77	163.985	YBL091C-A	SCS22	Protein involved in regulation of phospholipid metabolism; one of 6 proteins (Ist2p, Scs2p, Scs22p, Tcb1p, Tcb2p, Tcb3p) that connect the ER and plasma membrane (PM); regulates PM PI4P levels by controlling access of the Sac1p phosphatase to its substrate, PI4P; human VAP homolog; similar to D. melanogaster inturned protein; SWAT-GFP and mCherry fusion proteins localize to the cytosol; SCS22 has …
14.6419	2.60289	6.86794	34.0397	1.22703e-71	1.43672e-70	151.327	YOL077W-A	ATP19	Subunit k of the mitochondrial F1F0 ATP synthase; F1F0 ATP synthase is a large, evolutionarily conserved enzyme complex required for ATP synthesis; associated only with the dimeric form of ATP synthase
14.6542	2.60508	3.08436	24.1998	3.72161e-53	1.8733e-52	106.282	YGR121W-A	YGR121W-A	Putative protein of unknown function
14.6651	2.60701	6.22357	20.9185	6.24649e-46	2.40512e-45	93.6298	YHL016C	DUR3	Plasma membrane transporter for both urea and polyamines; expression is highly sensitive to nitrogen catabolite repression and induced by allophanate, the last intermediate of the allantoin degradative pathway
14.67	2.60789	6.29129	15.7726	1.95648e-33	5.17384e-33	65.4098	YOR348C	PUT4	Proline permease; required for high-affinity transport of proline; also transports the toxic proline analog azetidine-2-carboxylate (AzC); PUT4 transcription is repressed in ammonia-grown cells
14.6918	2.61176	2.56683	15.4245	1.52611e-32	3.93168e-32	61.8128	YLR040C	AFB1	MATalpha-specific a-factor blocker; contributes to mating efficiency under certain conditions; localizes to the cell wall; predicted to be a GPI-attached protein; upregulated by Mcm1p-Alpha1p transcription factor; partially overlaps the dubious ORF YLR041W
14.7171	2.61626	6.66383	36.6792	6.55924e-76	1.01347e-74	160.511	YBR126W-A	MEO1	Putative protein of unknown function; identified by gene-trapping, microarray analysis, and genome-wide homology searches; mRNA identified as translated by ribosome profiling data; SWAT-GFP, seamless-GFP and mCherry fusion proteins localize to the endoplasmic reticulum; partially overlaps the dubious ORF YBR126W-B
14.8179	2.63418	3.2423	22.675	7.17326e-50	3.21403e-49	100.089	YIL073C	SPO22	Meiosis-specific protein essential for chromosome synapsis; involved in completion of nuclear divisions during meiosis; induced early in meiosis
14.82	2.63455	5.12629	27.1155	4.22183e-59	2.68968e-58	122.31	YGR149W	GPC1	Glycerophosphocholine acyltransferase (GPCAT); involved in in phosphatidylcholine (PC) synthesis; uses acetyl-CoA to acylate glycero-3-phosphocholine to yield lyso-PC; also catalyzes acylation of glycerophosphoethanolamine with acyl-CoA; predicted to be an integal membrane protein
14.8261	2.63563	9.56717	22.0079	2.14938e-48	9.07434e-48	99.3003	YCR012W	PGK1	3-phosphoglycerate kinase; catalyzes transfer of high-energy phosphoryl groups from the acyl phosphate of 1,3-bisphosphoglycerate to ADP to produce ATP; key enzyme in glycolysis and gluconeogenesis
14.859	2.64149	9.18282	45.1468	4.22703e-88	1.73569e-86	186.9	YBR287W	YBR287W	Protein of unknown function; green fluorescent protein (GFP)-fusion protein localizes to the ER; YBR287W is not an essential gene
14.8616	2.64194	5.48708	27.5226	6.74772e-60	4.41622e-59	124.311	YJL143W	TIM17	Essential component of the TIM23 complex; with Tim23p, contributes to the architecture and function of the import channel; may link the import motor to the core Translocase of the Inner Mitochondrial membrane (TIM23 complex)
14.8739	2.64412	8.61653	29.4895	1.23299e-63	9.73882e-63	133.532	YER044C	ERG28	Endoplasmic reticulum membrane protein; may facilitate protein-protein interactions between the Erg26p dehydrogenase and the Erg27p 3-ketoreductase and/or tether these enzymes to the ER, also interacts with Erg6p
14.9393	2.65576	3.21889	20.12	4.39266e-44	1.58543e-43	87.1621	YFL056C	AAD6	Putative aryl-alcohol dehydrogenase; involved in oxidative stress response; similar to P. chrysosporium aryl-alcohol dehydrogenase; ORFs AAD6/YFL056C and AAD16/YFL057C are displaced from one another by -1 frameshift; members of the AAD gene family comprise three pairs (AAD3 + AAD15, AAD6/AAD16 + AAD4, AAD10 + AAD14) whose two genes are more related to one another than to other members of the fami…
14.958	2.65907	2.78974	14.0254	6.54772e-29	1.54056e-28	54.1509	YPR166C	MRP2	Mitochondrial ribosomal protein of the small subunit
14.9641	2.66016	5.77795	35.417	6.73313e-74	8.97003e-73	155.603	YHR140W	YHR140W	Putative integral membrane protein of unknown function
15.0084	2.66804	8.24942	47.026	1.54193e-90	8.80367e-89	192.425	YJR073C	OPI3	Methylene-fatty-acyl-phospholipid synthase; catalyzes the last two steps in phosphatidylcholine biosynthesis; also known as phospholipid methyltransferase
15.0202	2.67014	6.04564	26.0386	5.90716e-57	3.45497e-56	118.354	YDR513W	GRX2	Cytoplasmic glutaredoxin; thioltransferase, glutathione-dependent disulfide oxidoreductase involved in maintaining redox state of target proteins, also exhibits glutathione peroxidase activity, expression induced in response to stress; GRX2 has two in-frame start codons resulting in a shorter isoform that is retained in the cytosol and a longer form translocated to the mitochondrial matrix; GRX2 …
15.0533	2.67601	0.98731	13.3796	3.25986e-27	7.36632e-27	49.5009	YGL138C	YGL138C	Putative protein of unknown function; has no significant sequence similarity to any known protein
15.0636	2.67785	6.41289	33.2162	2.98311e-70	3.28745e-69	147.657	YNL130C	CPT1	Cholinephosphotransferase; required for phosphatidylcholine biosynthesis and for inositol-dependent regulation of EPT1 transcription; CPT1 has a paralog, EPT1, that arose from the whole genome duplication
15.0658	2.67825	7.34506	35.923	1.03542e-74	1.46399e-73	158.083	YOR187W	TUF1	Mitochondrial translation elongation factor Tu (EF-Tu); involved in fundamental pathway of mtDNA homeostasis; comprises both GTPase and guanine nucleotide exchange factor activities, while these activities are found in separate proteins in S. pombe and humans; rare mutations in human mitochondrial elongation factor Tu (EFTu) associated with severe lactic acidosis, rapidly progressive fatal enceph…
15.0671	2.67848	4.72135	27.1169	4.195e-59	2.67543e-58	121.964	YOR390W	FEX1	Protein involved in fluoride export; nearly identical to FEX2, and deletion of both proteins results in a large increase in fluoride sensitivity compared with the single mutant; contains two FEX domains connected by a linker; part of a widespread family of conserved fluoride export proteins
15.1547	2.69405	7.97449	23.9527	1.24404e-52	6.18923e-52	108.921	YLR142W	PUT1	Proline oxidase; nuclear-encoded mitochondrial protein involved in utilization of proline as sole nitrogen source; PUT1 transcription is induced by Put3p in the presence of proline and the absence of a preferred nitrogen source
15.2042	2.70284	1.18683	16.7464	6.66827e-36	1.88124e-35	67.8764	YBR040W	FIG1	Integral membrane protein required for efficient mating; may participate in or regulate the low affinity Ca2+ influx system, which affects intracellular signaling and cell-cell fusion during mating
15.2452	2.71013	4.45128	26.3515	1.38702e-57	8.25737e-57	118.149	YBL043W	ECM13	Non-essential protein of unknown function; induced by treatment with 8-methoxypsoralen and UVA irradiation; ECM13 has a paralog, YJR115W, that arose from the whole genome duplication
15.2635	2.71338	4.85906	35.175	1.66095e-73	2.14819e-72	152.747	YDR374W-A	WIP1	Kinetochore localized protein of unknown function; interacts with Cnn1p (CENP-T); orthologous to human centromere constitutive-associated network (CCAN) subunit CENP-W and fission yeast new1
15.2741	2.71527	6.90921	40.405	1.54966e-81	3.629e-80	172.988	YHR104W	GRE3	Aldose reductase; involved in methylglyoxal, d-xylose, arabinose, and galactose metabolism; stress induced (osmotic, ionic, oxidative, heat shock, starvation and heavy metals); regulated by the HOG pathway; protein abundance increases in response to DNA replication stress
15.3094	2.72155	0.998303	15.2172	5.21655e-32	1.32851e-31	59.5585	YDL009C	YDL009C	Protein of unknown function; mRNA identified as translated by ribosome profiling data; SWAT-GFP and mCherry fusion proteins localize to the cytosol; partially overlaps the verified ORF YDL010W; YDL009C is not an essential gene
15.3248	2.72429	5.50546	29.0421	8.42697e-63	6.42744e-62	130.909	YNL331C	AAD14	Putative aryl-alcohol dehydrogenase; similar to P. chrysosporium aryl-alcohol dehydrogenase; mutational analysis has not yet revealed a physiological role; members of the AAD gene family comprise three pairs (AAD3 + AAD15, AAD6/AAD16 + AAD4, AAD10 + AAD14) whose two genes are more related to one another than to other members of the family
15.3564	2.7299	1.61641	16.6982	8.80977e-36	2.47839e-35	68.0599	YGR045C	YGR045C	Putative protein of unknown function; conserved across S. cerevisiae strains
15.402	2.73801	0.807035	17.9512	6.82236e-39	2.10391e-38	73.8677	YOR029W	YOR029W	Putative protein of unknown function; conserved among S. cerevisiae strains; YOR029W is not an essential gene
15.4098	2.7394	5.71699	51.5128	4.97152e-96	6.47919e-94	202.208	YPL152W	RRD2	Peptidyl-prolyl cis/trans-isomerase; also activates the phosphotyrosyl phosphatase activity of protein phosphatase 2A (PP2A); regulates G1 phase progression, the osmoresponse, microtubule dynamics; subunit of the Tap42p-Pph21p-Rrd2p complex; protein abundance increases in response to DNA replication stress
15.4137	2.74009	2.00613	16.428	4.22707e-35	1.16405e-34	66.8233	YER076C	YER076C	Putative protein of unknown function; the authentic, non-tagged protein is detected in highly purified mitochondria in high-throughput studies; analysis of HA-tagged protein suggests a membrane localization
15.4436	2.7454	3.67178	25.1107	4.64513e-55	2.50653e-54	111.569	YLR102C	APC9	Subunit of the Anaphase-Promoting Complex/Cyclosome (APC/C); APC/C is a ubiquitin-protein ligase required for degradation of anaphase inhibitors, including mitotic cyclins, during the metaphase/anaphase transition
15.4874	2.75319	5.22558	39.2564	7.54223e-80	1.59773e-78	166.982	YLR049C	YLR049C	Putative protein of unknown function
15.5062	2.75653	6.16772	38.0638	4.71291e-78	8.48465e-77	164.656	YNL037C	IDH1	Subunit of mitochondrial NAD(+)-dependent isocitrate dehydrogenase; complex catalyzes the oxidation of isocitrate to alpha-ketoglutarate in the TCA cycle
15.5222	2.75938	5.21177	28.3008	2.13129e-61	1.5103e-60	127.68	YLR053C	YLR053C	Putative protein of unknown function
15.5228	2.75949	0.698163	17.0007	1.5375e-36	4.42502e-36	68.7717	YOL160W	YOL160W	Dubious open reading frame; unlikely to encode a functional protein, based on available experimental and comparative sequence data
15.5505	2.7644	7.08983	41.9273	1.03414e-83	2.79264e-82	177.732	YHR194W	MDM31	Mitochondrial protein that may have a role in phospholipid metabolism; inner membrane protein with similarity to Mdm32p; required for normal mitochondrial morphology and inheritance; interacts genetically with MMM1, MMM2, MDM10, MDM12, and MDM34
15.5742	2.76861	5.83903	48.8995	6.93192e-93	5.26036e-91	195.951	YJL164C	TPK1	cAMP-dependent protein kinase catalytic subunit; promotes vegetative growth in response to nutrients via the Ras-cAMP signaling pathway; inhibited by regulatory subunit Bcy1p in the absence of cAMP; phosphorylates and inhibits Whi3p to promote G1/S phase passage; partially redundant with Tpk2p and Tpk3p; phosphorylates pre-Tom40p, which impairs its import into mitochondria under non-respiratory c…
15.596	2.77249	6.65323	31.5587	2.21649e-67	2.09258e-66	141.823	YDR438W	THI74	Mitochondrial transporter repressible by thiamine; THI74 has a paralog, YML018C, that arose from the whole genome duplication; shows sequence homology to human gene SLC35F3, a thiamine transporter implicated in hypertension
15.597	2.77268	6.59767	40.4495	1.33532e-81	3.15168e-80	172.806	YCL038C	ATG22	Vacuolar integral membrane protein required for efflux of amino acids; required for efflux of amino acids during autophagic body breakdown in the vacuole; null mutation causes a gradual loss of viability during starvation
15.6553	2.78304	1.53604	13.6942	4.84199e-28	1.11132e-27	51.471	YFL059W	SNZ3	Member of a stationary phase-induced gene family; expressed in the presence of galactose; transcription of SNZ3 is induced prior to diauxic shift, and also in the absence of thiamin in a Thi2p-dependent manner; forms a coregulated gene pair with SNO3
15.6578	2.78348	1.48097	19.316	3.44746e-42	1.17362e-41	81.3092	YNL130C-A	DGR1	Protein of unknown function; dgr1 null mutant is resistant to 2-deoxy-D-glucose
15.6663	2.78499	7.95065	42.9133	4.37328e-85	1.35143e-83	180.78	YGR101W	PCP1	Mitochondrial serine protease; required for the processing of various mitochondrial proteins and maintenance of mitochondrial DNA and morphology; belongs to the rhomboid-GlpG superfamily of intramembrane peptidases
15.6767	2.78685	4.48093	11.6356	1.34836e-22	2.70348e-22	40.6195	YIR031C	DAL7	Malate synthase; can accept butyryl-CoA as acyl-CoA donor in addition to traditional substrate acetyl-CoA; recycles glyoxylate generated during allantoin degradation; SWAT-GFP and mCherry fusion proteins localize to the cytosol; expression sensitive to nitrogen catabolite repression and induced by allophanate, an intermediate in allantoin degradation
15.7282	2.79601	1.21824	17.7999	1.60482e-38	4.90111e-38	73.6829	YDL114W	YDL114W	Putative short-chain dehydrogenase/reductase; YDL114W is not an essential gene
15.7401	2.79812	3.10881	24.3472	1.81877e-53	9.2481e-53	107.398	YPL257W	YPL257W	Putative protein of unknown function; homozygous diploid deletion strain exhibits low budding index; physically interacts with Hsp82p; YPL257W is not an essential gene
15.7621	2.80203	3.93859	26.7974	1.79231e-58	1.11577e-57	119.656	YDR185C	UPS3	Mitochondrial protein of unknown function; similar to Ups1p and Ups2p which are involved in regulation of mitochondrial cardiolipin and phosphatidylethanolamine levels; null is viable but interacts synthetically with ups1 and ups2 mutations; UPS3 has a paralog, UPS2, that arose from the whole genome duplication
15.7947	2.80782	3.37516	25.01	7.50309e-55	4.01258e-54	110.678	YGL010W	MPO1	Protein involved in metabolism of phytosphingosine; not an essential gene
15.8204	2.81239	5.51338	39.441	4.01389e-80	8.65585e-79	168.652	YOR289W	YOR289W	Putative protein of unknown function; transcription induced by the unfolded protein response; green fluorescent protein (GFP)-fusion protein localizes to both the cytoplasm and the nucleus
15.8255	2.81329	3.01781	26.4481	8.88684e-58	5.33834e-57	116.138	YLR010C	TEN1	Protein that regulates telomeric length; protects telomeric ends in a complex with Cdc13p and Stn1p; similar to human Ten1 which is critical for the telomeric function of the CST (Cdc13p-Stn1p-Ten1p) complex
15.8388	2.81566	7.69016	39.6666	1.86351e-80	4.09221e-79	170.726	YPL206C	PGC1	Phosphatidylglycerol phospholipase C; regulates phosphatidylglycerol (PG) accumulation via a phospholipase C-type degradation mechanism; PG levels affect mitochondrial function; contains glycerophosphodiester phosphodiesterase motifs
15.88	2.82299	3.89616	23.3631	2.28018e-51	1.0772e-50	103.623	YNL046W	YNL046W	Putative protein of unknown function; expression depends on Swi5p; GFP-fusion protein localizes to the endoplasmic reticulum; deletion confers sensitivity to 4-(N-(S-glutathionylacetyl)amino) phenylarsenoxide (GSAO)
15.9253	2.83103	6.23313	32.1878	1.74959e-68	1.76282e-67	144.077	YPR010C-A	YPR010C-A	Putative protein of unknown function; SWAT-GFP, seamless-GFP and mCherry fusion proteins localize to the cytosol; conserved among Saccharomyces sensu stricto species
15.9557	2.83645	7.05882	25.1685	3.52839e-55	1.91081e-54	114.591	YCR024C-B	YCR024C-B	Putative protein of unknown function; identified by expression profiling and mass spectrometry
15.9573	2.83672	4.94431	31.9175	5.18524e-68	5.11274e-67	141.645	YIL024C	YIL024C	Putative protein of unknown function; non-essential gene; expression directly regulated by the metabolic and meiotic transcriptional regulator Ume6p
15.969	2.83881	6.69142	27.6319	4.13679e-60	2.73732e-59	125.494	YKL103C	APE1	Vacuolar aminopeptidase yscI; zinc metalloproteinase that belongs to the peptidase family M18; often used as a marker protein in studies of autophagy and cytosol to vacuole targeting (CVT) pathway; protein increases in abundance and relative distribution to cytoplasmic foci increases upon DNA replication stress
16.0084	2.84581	1.5366	20.2903	1.7609e-44	6.44481e-44	86.4094	YMR182W-A	YMR182W-A	Putative protein of unknown function
16.0282	2.84934	7.94672	38.9616	2.07613e-79	4.17664e-78	168.371	YJR096W	YJR096W	Xylose and arabinose reductase; member of the aldo-keto reductase (AKR) family; GFP-fusion protein is induced in response to the DNA-damaging agent MMS
16.0523	2.85362	5.45181	24.7787	2.26962e-54	1.19354e-53	112.194	YER004W	FMP52	Protein of unknown function; localized to the mitochondrial outer membrane; induced by treatment with 8-methoxypsoralen and UVA irradiation
16.0869	2.85976	9.35987	43.249	1.51063e-85	4.94875e-84	181.306	YFR053C	HXK1	Hexokinase isoenzyme 1; a cytosolic protein that catalyzes phosphorylation of glucose during glucose metabolism; expression is highest during growth on non-glucose carbon sources; glucose-induced repression involves hexokinase Hxk2p; HXK1 has a paralog, HXK2, that arose from the whole genome duplication
16.09	2.86031	5.84846	37.6566	1.98202e-77	3.42427e-76	163.021	YDL243C	AAD4	Putative aryl-alcohol dehydrogenase; involved in oxidative stress response; similar to P. chrysosporium aryl-alcohol dehydrogenase; expression induced in cells treated with the mycotoxin patulin; members of the AAD gene family comprise three pairs (AAD3 + AAD15, AAD6/AAD16 + AAD4, AAD10 + AAD14) whose two genes are more related to one another than to other members of the family
16.1032	2.86266	0.67426	17.5144	8.11948e-38	2.4121e-37	71.473	YCL073C	GEX1	Proton:glutathione antiporter; localized to the vacuolar and plasma membranes; imports glutathione from the vacuole and exports it through the plasma membrane; has a role in resistance to oxidative stress and modulation of the PKA pathway; GEX1 has a paralog, GEX2, that arose from a segmental duplication
16.1696	2.87447	6.2055	42.5298	1.4854e-84	4.43034e-83	178.912	YOR223W	DSC3	Subunit of the DSC ubiquitin ligase complex; protein of unknown function that localizes to the ER and vacuole lumen; overexpression affects endocytic protein trafficking; ortholog of fission yeast dsc3
16.1832	2.87687	1.21695	17.7057	2.73659e-38	8.30675e-38	73.1895	YBR013C	YBR013C	Putative protein of unknown function; haploid deletion mutant exhibits synthetic phenotype with alpha-synuclein; SWAT-GFP fusion protein localizes to the endoplasmic reticulum while mCherry fusion protein localizes to both the endoplasmic reticulum and vacuole
16.2319	2.88554	8.27497	42.2477	3.67404e-84	1.01972e-82	178.697	YOL129W	VPS68	Vacuolar membrane protein of unknown function; involved in vacuolar protein sorting; also detected in the mitochondria
16.2723	2.89272	1.2341	15.7519	2.2106e-33	5.83557e-33	62.796	YDR317W	HIM1	Protein of unknown function involved in DNA repair
16.2875	2.89542	6.57214	42.9696	3.65777e-85	1.1421e-83	180.377	YLR390W	ECM19	Protein of unknown function; the authentic, non-tagged protein is detected in highly purified mitochondria in high-throughput studies
16.3307	2.9031	6.1577	49.896	4.21253e-94	3.88525e-92	198.488	YDR441C	APT2	Potential adenine phosphoribosyltransferase; encodes a protein with similarity to adenine phosphoribosyltransferase, but artificially expressed protein exhibits no enzymatic activity; APT2 has a paralog, APT1, that arose from the whole genome duplication
16.4096	2.91712	6.35949	35.2819	1.11391e-73	1.45805e-72	155.525	YPL247C	YPL247C	Putative protein of unknown function; green fluorescent protein (GFP)-fusion protein localizes to the cytoplasm and nucleus; similar to the petunia WD repeat protein an11; overexpression causes a cell cycle delay or arrest
16.4294	2.92066	8.16095	31.396	4.29951e-67	4.00864e-66	141.198	YCL018W	LEU2	Beta-isopropylmalate dehydrogenase (IMDH); catalyzes the third step in the leucine biosynthesis pathway; can additionally catalyze the conversion of beta-ethylmalate into alpha-ketovalerate
16.4418	2.92285	6.18031	30	1.41156e-64	1.17044e-63	135.165	YJL062W-A	COA3	Mitochondrial protein required for cytochrome c oxidase assembly; also involved in translational regulation of Cox1p and prevention of Cox1p aggregation before assembly; located in the mitochondrial inner membrane
16.4447	2.92337	3.07196	20.6587	2.47098e-45	9.29331e-45	89.8589	YGR213C	RTA1	Protein involved in 7-aminocholesterol resistance; has seven potential membrane-spanning regions; expression is induced under both low-heme and low-oxygen conditions; member of the fungal lipid-translocating exporter (LTE) family of protein; RTA1 has a paralog, YLR046C, that arose from the whole genome duplication
16.456	2.92538	4.35203	25.2504	2.39251e-55	1.30392e-54	113.317	YPL189C-A	COA2	Cytochrome oxidase assembly factor; null mutation results in respiratory deficiency with specific loss of cytochrome oxidase activity; functions downstream of assembly factors Mss51p and Coa1p and interacts with assembly factor Shy1p
16.4699	2.92785	5.30406	19.3156	3.45587e-42	1.17582e-41	84.9068	YIR029W	DAL2	Allantoicase; converts allantoate to urea and ureidoglycolate in the second step of allantoin degradation; expression sensitive to nitrogen catabolite repression and induced by allophanate, an intermediate in allantoin degradation
16.4856	2.93064	9.11019	41.5181	3.9149e-83	1.00298e-81	176.159	YER150W	SPI1	GPI-anchored cell wall protein involved in weak acid resistance; basal expression requires Msn2p/Msn4p; expression is induced under conditions of stress and during the diauxic shift; SPI1 has a paralog, SED1, that arose from the whole genome duplication
16.4984	2.93292	5.36165	28.4739	9.97061e-62	7.16713e-61	128.286	YER084W	YER084W	Protein of unknown function; expressed at both mRNA and protein levels
16.5526	2.94254	9.44768	33.8734	2.32644e-71	2.68212e-70	150.517	YDR077W	SED1	Major stress-induced structural GPI-cell wall glycoprotein; associates with translating ribosomes, possible role in mitochondrial genome maintenance; ORF contains two distinct variable minisatellites; SED1 has a paralog, SPI1, that arose from the whole genome duplication
16.5586	2.94362	3.27622	20.34	1.3503e-44	4.96628e-44	88.5939	YKL086W	SRX1	Sulfiredoxin; contributes to oxidative stress resistance by reducing cysteine-sulfinic acid groups in the peroxiredoxin Tsa1p, which is formed upon exposure to oxidants; conserved in higher eukaryotes; protein abundance increases in response to DNA replication stress
16.5891	2.94904	1.1592	17.2861	2.98947e-37	8.78094e-37	70.7944	YNL318C	HXT14	Protein with similarity to hexose transporter family members; expression is induced in low glucose and repressed in high glucose; the authentic, non-tagged protein is detected in highly purified mitochondria in high-throughput studies
16.6251	2.95544	6.86929	37.7378	1.48657e-77	2.59825e-76	164.175	YKL035W	UGP1	UDP-glucose pyrophosphorylase (UGPase); catalyses the reversible formation of UDP-Glc from glucose 1-phosphate and UTP, involved in a wide variety of metabolic pathways, expression modulated by Pho85p through Pho4p; involved in PKA-mediated oxidative stress resistance and long-term survival in stationary phase; UGP1 has a paralog, YHL012W, that arose from the whole genome duplication
16.6497	2.95982	1.8231	17.6402	3.9706e-38	1.19677e-37	73.2511	YPL027W	SMA1	Protein of unknown function involved in prospore membrane assembly; involved in the assembly of the prospore membrane during sporulation; interacts with Spo14p
16.6647	2.96248	3.87658	27.1608	3.44025e-59	2.20581e-58	120.454	YGR036C	CAX4	Dolichyl pyrophosphate (Dol-P-P) phosphatase; has a luminally oriented active site in the ER; cleaves the anhydride linkage in Dol-P-P; required for Dol-P-P-linked oligosaccharide intermediate synthesis and protein N-glycosylation
16.7096	2.97046	1.39825	18.031	4.34904e-39	1.34881e-38	74.8723	YLR307W	CDA1	Chitin deacetylase; together with Cda2p involved in the biosynthesis ascospore wall component, chitosan; required for proper rigidity of the ascospore wall
16.7178	2.97191	5.78085	49.1235	3.6779e-93	2.90119e-91	195.628	YOR136W	IDH2	Subunit of mitochondrial NAD(+)-dependent isocitrate dehydrogenase; complex catalyzes the oxidation of isocitrate to alpha-ketoglutarate in the TCA cycle; phosphorylated
16.7567	2.97884	4.44047	23.4787	1.28456e-51	6.15089e-51	104.803	YDR100W	TVP15	Integral membrane protein; localized to late Golgi vesicles along with the v-SNARE Tlg2p
16.7574	2.97895	7.82061	19.6632	5.18836e-43	1.8126e-42	87.1173	YOR011W	AUS1	Plasma membrane sterol transporter of the ATP-binding cassette family; required, along with Pdr11p, for uptake of exogenous sterols and their incorporation into the plasma membrane; activity is stimulated by phosphatidylserine; sterol uptake is required for anaerobic growth because sterol biosynthesis requires oxygen; AUS1 has a paralog, PDR11, that arose from the whole genome duplication
16.7841	2.98371	0.469196	19.2224	5.76246e-42	1.94845e-41	79.6228	YOR314W	YOR314W	Dubious open reading frame; unlikely to encode a functional protein, based on available experimental and comparative sequence data
16.8571	2.99669	4.86799	27.058	5.47804e-59	3.48259e-58	121.948	YGR035C	YGR035C	Putative protein of unknown function, potential Cdc28p substrate; transcription is activated by paralogous transcription factors Yrm1p and Yrr1p along with genes involved in multidrug resistance; YGR035C has a paralog, YLR346C, that arose from the whole genome duplication
16.9283	3.00935	1.51358	18.0611	3.67145e-39	1.14102e-38	75.2831	YFR012W-A	YFR012W-A	Putative protein of unknown function; identified by homology
16.9524	3.01362	4.15758	27.5995	4.78261e-60	3.15074e-59	123.141	YDR031W	MIX14	Mitochondrial intermembrane space protein of unknown function; required for normal oxygen consumption; contains twin cysteine-x9-cysteine motifs; protein abundance increases in response to DNA replication stress
17.0252	3.02656	6.59803	43.7799	2.85407e-86	1.00648e-84	182.742	YGR255C	COQ6	Flavin-dependent monooxygenase involved in ubiquinone biosynthesis; responsible for hydroxylation at position C5 and deamination at C4 during ubiquinone (Coenzyme Q) biosynthesis; localizes to matrix face of mitochondrial inner membrane in a large complex with other ubiquinone biosynthetic enzymes; human homolog COQ6 can complement yeast null mutant and is implicated in steroid-resistant nephroti…
17.2323	3.06338	5.98061	45.8922	4.45297e-89	2.08559e-87	187.979	YJL205C	NCE101	Protein of unknown function; involved in secretion of proteins that lack classical secretory signal sequences; SWAT-GFP and mCherry fusion proteins localize to the cytosol
17.2523	3.06693	8.18984	49.9668	3.45925e-94	3.24034e-92	200	YFR017C	IGD1	Cytoplasmic protein that inhibits Gdb1p glycogen debranching activity; required for normal intracellular accumulation of glycogen; phosphorylated in vivo; expression increases during wine fermentation; protein abundance increases in response to DNA replication stress; IGD1 has a paralog, YOL024W, that arose from the whole genome duplication
17.3045	3.07622	3.19444	28.8629	1.83042e-62	1.3803e-61	126.066	YBR302C	COS2	Endosomal protein involved in turnover of plasma membrane proteins; member of the DUP380 subfamily of conserved, often subtelomeric COS genes; required for the multivesicular vesicle body sorting pathway that internalizes plasma membrane proteins for degradation; Cos proteins provide ubiquitin in trans for nonubiquitinated cargo proteins
17.3133	3.07778	2.02279	19.4021	2.15299e-42	7.3882e-42	82.6555	YJL038C	LOH1	Protein involved in outer spore wall assembly; likely involved directly in dityrosine layer assembly; induced during sporulation; repressed during vegetative growth by Sum1p and Hst1p; sequence similar to adjacent ORF, IRC18/YJL037W, and the irc18 loh1 double mutant exhibits reduced dityrosine fluorescence relative to the single mutants; SWAT-GFP and mCherry fusion proteins localize to the cytoso…
17.3322	3.08113	9.96884	27.8917	1.30007e-60	8.86678e-60	126.572	YOR306C	MCH5	Plasma membrane riboflavin transporter; facilitates the uptake of vitamin B2; required for FAD-dependent processes; sequence similarity to mammalian monocarboxylate permeases, however mutants are not deficient in monocarboxylate transport
17.3692	3.08771	2.03185	20.149	3.75765e-44	1.36115e-43	86.1325	YGR204C-A	YGR204C-A	Putative protein of unknown function; identified by gene-trapping, microarray-based expression analysis, and genome-wide homology searching
17.4091	3.09482	11.3733	42.2755	3.36025e-84	9.41342e-83	177.643	YGR254W	ENO1	Enolase I, a phosphopyruvate hydratase; catalyzes conversion of 2-phosphoglycerate to phosphoenolpyruvate during glycolysis and the reverse reaction during gluconeogenesis; expression repressed in response to glucose; protein abundance increases in response to DNA replication stress; N-terminally propionylated in vivo; ENO1 has a paralog, ENO2, that arose from the whole genome duplication
17.4142	3.09571	5.61733	38.6368	6.38143e-79	1.21837e-77	165.55	YJL059W	YHC3	Protein required for the ATP-dependent transport of arginine; vacuolar membrane protein; involved in the ATP-dependent transport of arginine into the vacuole and possibly in balancing ion homeostasis; human homolog CLN3 involved in Batten disease (juvenile onset neuronal ceroid lipofuscinosis) can complement yeast null mutant
17.4479	3.10172	4.83534	15.5612	6.80413e-33	1.76278e-32	63.8432	YNL052W	COX5A	Subunit Va of cytochrome c oxidase; cytochrome c oxidase is the terminal member of the mitochondrial inner membrane electron transport chain; Cox5Ap is predominantly expressed during aerobic growth while its isoform Vb (Cox5Bp) is expressed during anaerobic growth; COX5A has a paralog, COX5B, that arose from the whole genome duplication
17.4905	3.10929	5.20279	13.5961	8.7696e-28	1.99976e-27	52.447	YPR121W	THI22	Protein with similarity to hydroxymethylpyrimidine phosphate kinases; member of a gene family with THI20 and THI21; not required for thiamine biosynthesis; SWAT-GFP and mCherry fusion proteins localize to the endoplasmic reticulum and vacuole respectively
17.5089	3.11255	4.85224	25.537	6.17488e-56	3.44999e-55	114.454	YJR116W	TDA4	Putative protein of unknown function; null mutant is sensitive to expression of the top1-T722A allele
17.518	3.11418	5.4518	34.0744	1.0743e-71	1.2678e-70	150	YCR079W	PTC6	Mitochondrial type 2C protein phosphatase (PP2C); has similarity to mammalian PP1Ks; involved in mitophagy; null mutant is sensitive to rapamycin and has decreased phosphorylation of the Pda1 subunit of pyruvate dehydrogenase
17.5485	3.1196	0.94443	18.4976	3.18037e-40	1.02287e-39	76.6878	YML100W-A	YML100W-A	Putative protein of unknown function; identified by gene-trapping, microarray-based expression analysis, and genome-wide homology searching
17.6728	3.14169	7.43615	24.2391	3.07437e-53	1.55272e-52	110.25	YNL160W	YGP1	Cell wall-related secretory glycoprotein; induced by nutrient deprivation-associated growth arrest and upon entry into stationary phase; may be involved in adaptation prior to stationary phase entry; YGP1 has a paralog, SPS100, that arose from the whole genome duplication
17.6752	3.14212	4.5071	30.187	6.42199e-65	5.41488e-64	133.839	YJR079W	YJR079W	Putative protein of unknown function; mutation results in impaired mitochondrial respiration
17.6758	3.14222	3.50436	27.2643	2.15582e-59	1.39119e-58	120.296	YKR091W	SRL3	GTB motif (G1/S transcription factor binding) containing protein; binds SBF-regulated promoters in hydroxyurea-treated cells; when overexpressed, suppresses the lethality of a rad53 null mutation; potential Cdc28p substrate; SRL3 has a paralog, WHI5, that arose from the whole genome duplication
17.6984	3.14624	8.61566	33.654	5.42934e-71	6.11821e-70	149.88	YOL002C	IZH2	Plasma membrane receptor for plant antifungal osmotin; involved in zinc ion homeostasis, apoptosis; negatively regulates ZRT1 and other functionally divergent genes through CCCTC promoter motif (IzRE); modulates FET3 activity in iron-independent manner; affects gene expression by influencing balance of competition between Msn2p/Msn4p and Nrg1p/Nrg2p for binding to IzRE; transcription regulated by…
17.7261	3.15116	1.14008	15.5849	5.91626e-33	1.53607e-32	61.913	YEL070W	DSF1	Mannitol dehydrogenase; deletion suppresses mutation of mpt5; DSF1 has a paralog, MAN2, that arose from a segmental duplication
17.7376	3.15321	2.22827	21.167	1.69092e-46	6.63857e-46	91.5713	YCR018C	SRD1	Protein involved in the processing of pre-rRNA to mature rRNA; contains a C2/C2 zinc finger motif; srd1 mutation suppresses defects caused by the rrp1-1 mutation
17.7903	3.16257	0.838621	12.3897	1.3504e-24	2.82966e-24	43.9181	YNR072W	HXT17	Putative transmembrane polyol transporter; supports growth on and uptake of mannitol and sorbitol with moderate affinity when overexpressed in a strain deleted for hexose family members; minor hexose transport activity when overexpressed in a similar strain; induced by raffinose and galactose at pH 7.7 versus pH 4.7, repressed by high levels of glucose; HXT17 has a paralog, HXT13, that arose from…
17.8519	3.17353	6.44737	48.1947	5.18078e-92	3.37595e-90	194.05	YEL038W	UTR4	Protein with sequence similarity to acireductone synthases; involved in methionine salvage; found in both the cytoplasm and nucleus
17.8704	3.17682	3.05232	25.9441	9.17127e-57	5.32769e-56	113.694	YLL049W	LDB18	Component of the dynactin complex; dynactin is required for dynein activity; null mutant exhibits defects in nuclear migration and spindle orientation and has reduced affinity for alcian blue dye; has homology to mammalian dynactin subunit p24
17.8785	3.17826	4.1639	32.6209	3.11258e-69	3.27367e-68	142.383	YOL053W	AIM39	Protein of unknown function; null mutant displays elevated frequency of mitochondrial genome loss
17.9181	3.18529	6.1431	26.6098	4.22709e-58	2.57273e-57	120.892	YML131W	YML131W	Protein of unknown function; similar to medium chain dehydrogenase/reductases; expression induced by stresses including osmotic shock, DNA damaging agents, and other chemicals; GFP-fusion protein localizes to the cytoplasm; protein abundance increases in response to DNA replication stress
17.9235	3.18625	1.83394	20.2712	1.95112e-44	7.13663e-44	86.653	YDL186W	YDL186W	Putative protein of unknown function; YDL186W is not an essential gene
17.9599	3.19273	2.92424	24.5398	7.16255e-54	3.69213e-53	107.883	YBR182C	SMP1	MADS-box transcription factor involved in osmotic stress response; SMP1 has a paralog, RLM1, that arose from the whole genome duplication
17.9854	3.19727	5.76524	31.1578	1.14006e-66	1.03399e-65	139.38	YOL110W	SHR5	Palmitoyltransferase subunit; this complex adds a palmitoyl lipid moiety to heterolipidated substrates such as Ras1p and Ras2p through a thioester linkage; palmitoylation is required for Ras2p membrane localization; Palmitoyltransferase is composed of Shr5p and Erf2
18.0322	3.20557	9.35044	38.6506	6.08199e-79	1.16491e-77	166.993	YBR072W	HSP26	Small heat shock protein (sHSP) with chaperone activity; forms hollow, sphere-shaped oligomers that suppress unfolded proteins aggregation; long-lived protein that is preferentially retained in mother cells and forms cytoplasmic foci; oligomer activation requires heat-induced conformational change; also has mRNA binding activity
18.0411	3.20716	6.74172	34.9925	3.29234e-73	4.20844e-72	154.522	YLL009C	COX17	Copper metallochaperone that transfers copper to Sco1p and Cox11p; eventual delivery to cytochrome c oxidase; contains twin cysteine-x9-cysteine motifs; interacts with the MICOS complex, and interaction is promoted by copper ions; human homolog COX17 partially complements yeast null mutant
18.0843	3.21483	5.1532	19.4763	1.43525e-42	4.9564e-42	85.6316	YLR350W	ORM2	Protein that mediates sphingolipid homeostasis; evolutionarily conserved, required for resistance to agents that induce unfolded protein response; Orm1p and Orm2p together control membrane biogenesis by coordinating lipid homeostasis with protein quality control; protein abundance increases in response to DNA replication stress; ORM2 has a paralog, ORM1, that arose from the whole genome duplicati…
18.1155	3.22039	0.822543	20.2087	2.72753e-44	9.94017e-44	84.7837	YDL007C-A	YDL007C-A	Putative protein of unknown function
18.1288	3.22276	4.3111	31.666	1.43367e-67	1.37079e-66	138.622	YHL048W	COS8	Endosomal protein involved in turnover of plasma membrane proteins; member of the DUP380 subfamily of conserved, often subtelomeric COS genes; required for the multivesicular vesicle body sorting pathway that internalizes plasma membrane proteins for degradation; Cos proteins provide ubiquitin in trans for nonubiquitinated cargo proteins
18.1345	3.22377	2.7732	24.9539	9.8092e-55	5.22722e-54	109.285	YCR108C	YCR108C	Putative protein of unknown function; identified by fungal homology and RT-PCR
18.1926	3.23408	4.67103	35.7155	2.22533e-74	3.08102e-73	153.846	YER039C	HVG1	Protein of unknown function; HVG1 has a paralog, VRG4, that arose from the whole genome duplication
18.2172	3.23847	4.43761	38.8922	2.63676e-79	5.28674e-78	163.578	YGL262W	YGL262W	Putative protein of unknown function; null mutant displays elevated sensitivity to expression of a mutant huntingtin fragment or of alpha-synuclein; YGL262W is not an essential gene
18.2845	3.25043	10.4093	37.2198	9.37953e-77	1.50348e-75	162.036	YBR067C	TIP1	Major cell wall mannoprotein with possible lipase activity; transcription is induced by heat- and cold-shock; member of the Srp1p/Tip1p family of serine-alanine-rich proteins
18.3325	3.25896	6.04238	23.1115	7.99276e-51	3.70012e-50	104.443	YDR525W-A	SNA2	Protein of unknown function; has similarity to Pmp3p, which is involved in cation transport; green fluorescent protein (GFP)-fusion protein localizes to the cytoplasm in a punctate pattern
18.4107	3.27287	5.21959	17.6468	3.82414e-38	1.15437e-37	75.6137	YOR237W	HES1	Protein implicated in the regulation of ergosterol biosynthesis; one of a seven member gene family with a common essential function and non-essential unique functions; similar to human oxysterol binding protein (OSBP); SWAT-GFP and mCherry fusion proteins localize to the bud neck and vacuolar membrane; HES1 has a paralog, KES1, that arose from the whole genome duplication
18.4957	3.28798	6.08933	48.3836	3.0143e-92	2.05349e-90	194.766	YMR271C	URA10	Minor orotate phosphoribosyltransferase (OPRTase) isozyme; catalyzes the fifth enzymatic step in the de novo biosynthesis of pyrimidines, converting orotate into orotidine-5'-phosphate; URA10 has a paralog, URA5, that arose from the whole genome duplication
18.4976	3.28832	7.50136	25.4484	9.37798e-56	5.20083e-55	115.939	YKR039W	GAP1	General amino acid permease; Gap1p senses the presence of amino acid substrates to regulate localization to the plasma membrane when needed; essential for invasive growth
18.5583	3.29911	4.43102	26.8458	1.43759e-58	8.97744e-58	120.4	YCR098C	GIT1	Plasma membrane permease; mediates uptake of glycerophosphoinositol and glycerophosphocholine as sources of the nutrients inositol and phosphate; expression and transport rate are regulated by phosphate and inositol availability
18.6017	3.30682	8.02537	34.9944	3.26957e-73	4.18826e-72	154.786	YJL166W	QCR8	Subunit 8 of ubiquinol cytochrome-c reductase (Complex III); Complex III is a component of the mitochondrial inner membrane electron transport chain; oriented facing the intermembrane space; expression is regulated by Abf1p and Cpf1p
18.6114	3.30854	4.87325	17.8425	1.2607e-38	3.86e-38	76.7187	YJR152W	DAL5	Allantoate permease; ureidosuccinate permease; also transports dipeptides, though with lower affinity than for allantoate and ureidosuccinate; expression is constitutive but sensitive to nitrogen catabolite repression
18.6265	3.31123	5.60229	50.0166	3.01202e-94	2.8662e-92	197.422	YOR292C	YOR292C	Putative protein of unknown function; green fluorescent protein (GFP)-fusion protein localizes to the vacuole; YOR292C is not an essential gene
18.676	3.32002	7.69395	52.4963	3.5483e-97	5.59791e-95	206.291	YMR020W	FMS1	Polyamine oxidase; converts spermine to spermidine, which is required for the essential hypusination modification of translation factor eIF-5A; also involved in pantothenic acid biosynthesis
18.748	3.33284	4.11779	17.0428	1.20665e-36	3.48619e-36	71.7925	YIR028W	DAL4	Allantoin permease; expression sensitive to nitrogen catabolite repression and induced by allophanate, an intermediate in allantoin degradation
18.7505	3.33327	7.22393	49.5271	1.18123e-93	1.01164e-91	198.841	YDR319C	YFT2	Protein required for normal ER membrane biosynthesis; member of the highly conserved FIT family of proteins involved in triglyceride droplet biosynthesis and homologous to human FIT2; interacts with Sst2p and Hsp82p in high-throughput two-hybrid screens
18.7876	3.33987	9.67014	25.7514	2.25687e-56	1.29226e-55	117.09	YOR009W	TIR4	Cell wall mannoprotein; expressed under anaerobic conditions and required for anaerobic growth; transcription is also induced by cold shock; member of the Srp1p/Tip1p family of serine-alanine-rich proteins
18.8983	3.35955	5.25688	15.6369	4.35088e-33	1.13852e-32	64.3756	YDL210W	UGA4	GABA (gamma-aminobutyrate) permease; serves as a GABA transport protein involved in the utilization of GABA as a nitrogen source; catalyzes the transport of putrescine and delta-aminolevulinic acid (ALA); localized to the vacuolar membrane
18.9663	3.37164	6.29932	17.6123	4.65153e-38	1.39639e-37	75.8295	YOL052C-A	DDR2	Multi-stress response protein; expression is activated by a variety of xenobiotic agents and environmental or physiological stresses; DDR2 has a paralog, HOR7, that arose from the whole genome duplication
19.2411	3.42049	3.25347	12.6017	3.70547e-25	7.88859e-25	46.1535	YJR156C	THI11	Protein involved in synthesis of the thiamine precursor HMP; member of a subtelomeric gene family including THI5, THI11, THI12, and THI13; hydroxymethylpyrimidine is also known as HMP
19.3262	3.43561	11.3161	26.9235	1.00912e-58	6.36806e-58	122.218	YGR144W	THI4	Thiazole synthase; abundant protein involved in the formation of the thiazole moiety of thiamine during thiamine biosynthesis; acts more as a co-substrate rather than an enzyme by providing the sulphur source for thiazole formation; undergoes a single turnover only; required for mitochondrial genome stability in response to DNA damaging agents
19.5778	3.48035	2.32604	18.0256	4.48469e-39	1.39016e-38	75.4506	YCR075C	ERS1	Protein involved in cystine transport; localizes to the vacuole, plasma membrane and endosome; similarity to human cystinosin, a H(+)-driven transporter involved in L-cystine export from lysosomes and implicated in the disease cystinosis; contains seven transmembrane domains; mutation is functionally complemented by human CTNS
19.5827	3.48121	2.40047	24.4899	9.11631e-54	4.67913e-53	107.054	YBR076W	ECM8	Non-essential protein of unknown function
19.6161	3.48715	0.91675	19.7584	3.0948e-43	1.09009e-42	82.7759	YIL054W	YIL054W	Protein of unknown function; expressed at both mRNA and protein levels
19.6164	3.48721	2.68553	22.0179	2.0418e-48	8.63755e-48	95.9101	YHR153C	SPO16	Meiosis-specific protein involved in synaptonemal complex assembly; implicated in regulation of crossover formation; required for sporulation
19.668	3.49637	3.25577	16.4323	4.12089e-35	1.13533e-34	67.8561	YLR037C	PAU23	Cell wall mannoprotein; has similarity to Tir1p, Tir2p, Tir3p, and Tir4p; member of the seripauperin multigene family encoded mainly in subtelomeric regions; expressed under anaerobic conditions, completely repressed during aerobic growth
19.7904	3.51813	2.23668	22.0178	2.04304e-48	8.63755e-48	95.2175	YJL199C	MBB1	Putative protein of unknown function; conserved among S. cerevisiae strains, not conserved in closely related Saccharomyces species; protein detected in large-scale protein-protein interaction studies; YJL199C is not an essential gene
19.935	3.54384	3.16205	15.5857	5.88727e-33	1.52921e-32	63.0417	YCR104W	PAU3	Member of the seripauperin multigene family; encoded mainly in subtelomeric region; active during alcoholic fermentation; regulated by anaerobiosis; negatively regulated by oxygen; repressed by heme
20.0967	3.57259	5.72032	24.3419	1.86599e-53	9.48019e-53	110.217	YOL154W	ZPS1	Putative GPI-anchored protein; transcription is induced under low-zinc conditions, as mediated by the Zap1p transcription factor, and at alkaline pH
20.186	3.58846	4.82936	32.7083	2.20162e-69	2.32372e-68	144.41	YDR218C	SPR28	Sporulation-specific homolog of the CDC3/10/11/12 family of genes; meiotic septin expressed at high levels during meiotic divisions and ascospore formation; the yeast CDC3/10/11/12 family is a family of bud neck microfilament genes
20.5189	3.64764	3.46444	34.7997	6.80336e-73	8.51486e-72	148.221	YOL159C-A	YOL159C-A	Protein of unknown function; overexpression affects endocytic protein trafficking; identified by sequence comparison with hemiascomycetous yeast species
20.5608	3.65509	7.82572	37.6232	2.23055e-77	3.82061e-76	163.831	YAL005C	SSA1	ATPase involved in protein folding and NLS-directed nuclear transport; member of HSP70 family; required for ubiquitin-dependent degradation of short-lived proteins; forms chaperone complex with Ydj1p; localized to nucleus, cytoplasm, cell wall; 98% identical to paralog Ssa2p with different functional specificity in propagation of yeast [URE3] prions, vacuolar-mediated degradations of gluconeogene…
20.9228	3.71944	3.24811	26.5517	5.52002e-58	3.32923e-57	117.183	YGR225W	AMA1	Activator of meiotic anaphase promoting complex (APC/C); Cdc20p family member; required for initiation of spore wall assembly; required for Clb1p degradation during meiosis; prevents premature assembly of the meiosis I spindle, required for DSB induced prophase I arrest
20.9954	3.73235	5.9329	35.4457	6.05147e-74	8.17085e-73	155.416	YML007C-A	YML007C-A	Putative protein of unknown function; green fluorescent protein (GFP)-fusion protein localizes to mitochondria
21.0745	3.74641	6.037	24.4908	9.07574e-54	4.6623e-53	110.855	YJL105W	SET4	Protein of unknown function, contains a SET domain; SET4 has a paralog, SET3, that arose from the whole genome duplication
21.0756	3.74661	3.35565	29.3207	2.5407e-63	1.98585e-62	127.977	YNL145W	MFA2	Mating pheromone a-factor; made by a cells; interacts with alpha cells to induce cell cycle arrest and other responses leading to mating; biogenesis involves C-terminal modification, N-terminal proteolysis, and export; also encoded by MFA1
21.102	3.7513	2.9417	26.8518	1.39864e-58	8.75242e-58	117.684	YFL055W	AGP3	Low-affinity amino acid permease; may act to supply the cell with amino acids as nitrogen source in nitrogen-poor conditions; transcription is induced under conditions of sulfur limitation; plays a role in regulating Ty1 transposition
21.158	3.76125	8.35865	52.7892	1.63033e-97	2.71495e-95	206.793	YDR516C	EMI2	Non-essential protein of unknown function; required for transcriptional induction of the early meiotic-specific transcription factor IME1; required for sporulation; expression regulated by glucose-repression transcription factors Mig1/2p; EMI2 has a paralog, GLK1, that arose from the whole genome duplication; protein abundance increases in response to DNA replication stress
21.2407	3.77595	7.58957	22.0227	1.9913e-48	8.4307e-48	99.2427	YLR134W	PDC5	Minor isoform of pyruvate decarboxylase; key enzyme in alcoholic fermentation, decarboxylates pyruvate to acetaldehyde, regulation is glucose- and ethanol-dependent, repressed by thiamine, involved in amino acid catabolism
21.2624	3.77981	4.39604	32.581	3.6468e-69	3.81545e-68	142.393	YNR014W	YNR014W	Putative protein of unknown function; expression is cell-cycle regulated, Azf1p-dependent, and heat-inducible; YNR014W has a paralog, YMR206W, that arose from the whole genome duplication
21.2732	3.78174	6.33656	29.0306	8.85637e-63	6.73781e-62	130.879	YIL013C	PDR11	ATP-binding cassette (ABC) transporter; multidrug transporter involved in multiple drug resistance; mediates sterol uptake when sterol biosynthesis is compromised; regulated by Pdr1p; required for anaerobic growth; PDR11 has a paralog, AUS1, that arose from the whole genome duplication
21.461	3.81511	7.05095	26.2797	1.93181e-57	1.14213e-56	118.781	YOR247W	SRL1	Mannoprotein that exhibits a tight association with the cell wall; required for cell wall stability in the absence of GPI-anchored mannoproteins; has a high serine-threonine content; expression is induced in cell wall mutants; SRL1 has a paralog, SVS1, that arose from the whole genome duplication
21.594	3.83877	7.97046	45.3551	2.24689e-88	9.76095e-87	187.273	YBR183W	YPC1	Alkaline ceramidase; also has reverse (CoA-independent) ceramide synthase activity; catalyzes both breakdown and synthesis of phytoceramide; overexpression confers fumonisin B1 resistance; YPC1 has a paralog, YDC1, that arose from the whole genome duplication
21.733	3.86346	5.42537	40.5338	1.00797e-81	2.39794e-80	171.1	YPL171C	OYE3	Conserved NADPH oxidoreductase containing flavin mononucleotide (FMN); homologous to Oye2p with different ligand binding and catalytic properties; has potential roles in oxidative stress response and programmed cell death
21.8033	3.87597	1.84259	22.9051	2.24988e-50	1.02259e-49	98.468	YBR182C-A	YBR182C-A	Putative protein of unknown function; identified by gene-trapping, microarray-based expression analysis, and genome-wide homology searching
21.8894	3.89126	4.95724	26.5672	5.14051e-58	3.10972e-57	119.418	YHR001W-A	QCR10	Subunit of the ubiqunol-cytochrome c oxidoreductase complex; this complex comprises part of the mitochondrial respiratory chain; members include Cobp, Rip1p, Cyt1p, Cor1p, Qcr2p, Qcr6p, Qcr7p, Qcr8p, Qcr9p, and Qcr10p and comprises part of the mitochondrial respiratory chain
21.9844	3.90817	7.22117	39.43	4.16723e-80	8.95432e-79	169.419	YBR145W	ADH5	Alcohol dehydrogenase isoenzyme V; involved in ethanol production; ADH5 has a paralog, ADH1, that arose from the whole genome duplication
22.113	3.93103	4.07472	27.6745	3.41998e-60	2.27052e-59	123.045	YDR461W	MFA1	Mating pheromone a-factor; made by a cells; interacts with alpha cells to induce cell cycle arrest and other responses leading to mating; biogenesis involves C-terminal modification, N-terminal proteolysis, and export; also encoded by MFA2
22.2174	3.94958	10.8936	47.3265	6.39741e-91	3.79728e-89	191.913	YJL052W	TDH1	Glyceraldehyde-3-phosphate dehydrogenase (GAPDH), isozyme 1; involved in glycolysis and gluconeogenesis; tetramer that catalyzes the reaction of glyceraldehyde-3-phosphate to 1,3 bis-phosphoglycerate; detected in the cytoplasm and cell wall; protein abundance increases in response to DNA replication stress; GAPDH-derived antimicrobial peptides secreted by S. cerevisiae are active against a wide v…
22.2748	3.95979	5.51543	36.1871	3.92941e-75	5.78792e-74	155.753	YHL028W	WSC4	Endoplasmic reticulum (ER) membrane protein; involved in the translocation of soluble secretory proteins and insertion of membrane proteins into the ER membrane; may also have a role in the stress response but has only partial functional overlap with WSC1-3
22.314	3.96675	6.96339	41.2442	9.60512e-83	2.38932e-81	174.959	YPL095C	EEB1	Acyl-coenzymeA:ethanol O-acyltransferase; responsible for the major part of medium-chain fatty acid ethyl ester biosynthesis during fermentation; possesses short-chain esterase activity; may be involved in lipid metabolism and detoxification; EEB1 has a paralog, EHT1, that arose from the whole genome duplication
22.3891	3.9801	9.5137	27.9239	1.1268e-60	7.72022e-60	126.345	YOR010C	TIR2	Putative cell wall mannoprotein; member of the Srp1p/Tip1p family of serine-alanine-rich proteins; transcription is induced by cold shock and anaerobiosis; TIR2 has a paralog, TIR3, that arose from the whole genome duplication
22.4076	3.9834	2.01111	24.0867	6.45903e-53	3.22683e-52	104.65	YER181C	YER181C	Mitochondrial protein of unknown function; conserved among S. cerevisiae strains; extensively overlaps a Ty1 LTR; YER181C is not an essential gene
22.4996	3.99974	9.5135	45.8397	5.21208e-89	2.4222e-87	188.507	YDR345C	HXT3	Low affinity glucose transporter of the major facilitator superfamily; expression is induced in low or high glucose conditions; HXT3 has a paralog, HXT5, that arose from the whole genome duplication
22.5721	4.01264	5.23927	36.7634	4.83665e-76	7.53136e-75	158.628	YPL017C	IRC15	Microtubule associated protein; regulates microtubule dynamics; required for accurate meiotic chromosome segregation; null mutant displays large budded cells due to delayed mitotic progression, increased levels of spontaneous Rad52 foci; IRC15 has a paralog, LPD1, that arose from the whole genome duplication
22.6365	4.02408	3.29121	31.8821	5.98092e-68	5.85876e-67	138.058	YFR023W	PES4	Poly(A) binding protein, suppressor of DNA polymerase epsilon mutation; PES4 has a paralog, MIP6, that arose from the whole genome duplication
22.6544	4.02726	1.97487	24.8615	1.52581e-54	8.08774e-54	107.673	YKL221W	MCH2	Protein with similarity to mammalian monocarboxylate permeases; monocarboxylate permeases are involved in transport of monocarboxylic acids across the plasma membrane but mutant is not deficient in monocarboxylate transport
22.6588	4.02805	7.71518	24.3318	1.9603e-53	9.95089e-53	110.24	YDR044W	HEM13	Coproporphyrinogen III oxidase; oxygen-requiring enzyme that catalyzes sixth step in heme biosynthetic pathway; transcription is repressed by oxygen and heme (via Rox1p and Hap1p); human homolog CPOX can complement yeast mutant and allow growth of haploid null after sporulation of a heterozygous diploid
22.7535	4.04488	7.98628	25.6082	4.41759e-56	2.48905e-55	116.051	YJR150C	DAN1	Cell wall mannoprotein; has similarity to Tir1p, Tir2p, Tir3p, and Tir4p; expressed under anaerobic conditions, completely repressed during aerobic growth
22.8839	4.06807	1.33369	25.322	1.70433e-55	9.35662e-55	108.299	YEL008W	YEL008W	Putative protein of unknown function; conserved among S. cerevisiae strains; YEL008W is not an essential gene; predicted to be involved in metabolism
23.0151	4.09138	1.05621	30.0418	1.18351e-64	9.84071e-64	124.652	YER188W	YER188W	Dubious open reading frame; unlikely to encode a functional protein, based on available experimental and comparative sequence data; large-scale analyses show mRNA expression increases under anaerobic conditions and two-hybrid interactions with Sst2p
23.0637	4.10003	1.181	24.7614	2.46563e-54	1.29208e-53	105.506	YMR272W-B	YMR272W-B	Protein of unknown function; identified by gene-trapping, microarray-based expression analysis, and genome-wide homology searching; SWAT-GFP fusion protein localizes to the endoplasmic reticulum and vacuole, while mCherry fusion localizes to just the vacuole
23.1793	4.12058	6.30738	46.2957	1.3341e-89	6.72094e-88	188.58	YFL062W	COS4	Endosomal protein involved in turnover of plasma membrane proteins; member of the DUP380 subfamily of conserved, often subtelomeric COS genes; required for the multivesicular vesicle body sorting pathway that internalizes plasma membrane proteins for degradation; Cos proteins provide ubiquitin in trans for nonubiquitinated cargo proteins
23.1923	4.12288	9.26726	62.5134	7.38808e-108	6.32737e-105	227.366	YER053C	PIC2	Mitochondrial copper and phosphate carrier; imports copper and inorganic phosphate into mitochondria; functionally redundant with Mir1p but less abundant than Mir1p under normal conditions; expression is induced at high temperature
23.2412	4.13159	6.04544	32.1819	1.79146e-68	1.79896e-67	143.541	YKR034W	DAL80	Negative regulator of genes in multiple nitrogen degradation pathways; expression is regulated by nitrogen levels and by Gln3p; member of the GATA-binding family, forms homodimers and heterodimers with Gzf3p; DAL80 has a paralog, GZF3, that arose from the whole genome duplication
23.5589	4.18806	6.90193	28.86	1.85356e-62	1.39599e-61	130.631	YCR021C	HSP30	Negative regulator of the H(+)-ATPase Pma1p; stress-responsive protein; hydrophobic plasma membrane localized; induced by heat shock, ethanol treatment, weak organic acid, glucose limitation, and entry into stationary phase
23.5711	4.19023	4.30847	28.6685	4.26157e-62	3.12706e-61	127.168	YML087C	AIM33	Protein of unknown function, highly conserved across species; homolog of human CYB5R4; null mutant displays reduced frequency of mitochondrial genome loss; AIM33 has a paralog, PGA3, that arose from the whole genome duplication
23.5895	4.1935	2.1532	23.2657	3.70217e-51	1.72989e-50	101.008	YOR192C	THI72	Transporter of thiamine or related compound; contributes to uptake of 5-aminoimidazole-4-carboxamide-1-beta-D-ribofuranoside (acadesine); shares sequence similarity with Thi7p
23.5904	4.19366	3.76835	20.1313	4.13285e-44	1.49346e-43	87.905	YEL049W	PAU2	Member of the seripauperin multigene family; encoded mainly in subtelomeric region; active during alcoholic fermentation; regulated by anaerobiosis; negatively regulated by oxygen; repressed by heme
23.7246	4.21752	6.09732	52.1867	8.10526e-97	1.18515e-94	203.194	YIL111W	COX5B	Subunit Vb of cytochrome c oxidase; cytochrome c oxidase is the terminal member of the mitochondrial inner membrane electron transport chain; Cox5Bp is predominantly expressed during anaerobic growth while its isoform Va (Cox5Ap) is expressed during aerobic growth; COX5B has a paralog, COX5A, that arose from the whole genome duplication
23.7297	4.21843	1.13297	31.7479	1.02884e-67	9.96432e-67	131.2	YHL048C-A	YHL048C-A	Putative protein of unknown function; identified by expression profiling and mass spectrometry
23.8425	4.23848	3.96498	39.9591	6.92551e-81	1.5492e-79	164.248	YOL107W	YOL107W	Putative protein of unknown function; green fluorescent protein (GFP)-fusion protein localizes to the cytoplasm and colocalizes in a punctate pattern with the early golgi/COPI vesicles; YOL107W is not an essential protein
24.5296	4.36062	4.62404	14.9165	3.12153e-31	7.79732e-31	59.6809	YLL025W	PAU17	Protein of unknown function; member of the seripauperin multigene family encoded mainly in subtelomeric regions; SWAT-GFP and mCherry fusion proteins localize to the vacuole; YLL025W is not an essential gene
24.5888	4.37114	3.31196	35.1747	1.66265e-73	2.14819e-72	148.637	YCR105W	ADH7	NADPH-dependent medium chain alcohol dehydrogenase; has broad substrate specificity; member of the cinnamyl family of alcohol dehydrogenases; may be involved in fusel alcohol synthesis or in aldehyde tolerance
24.6227	4.37718	7.81807	46.7758	3.21832e-90	1.73818e-88	191.188	YEL039C	CYC7	Cytochrome c isoform 2, expressed under hypoxic conditions; also known as iso-2-cytochrome c; electron carrier of the mitochondrial intermembrane space that transfers electrons from ubiquinone-cytochrome c oxidoreductase to cytochrome c oxidase during cellular respiration; protein abundance increases in response to DNA replication stress; CYC7 has a paralog, CYC1, that arose from the whole genome…
24.7333	4.39683	3.86237	13.4542	2.07246e-27	4.69732e-27	51.2869	YDL244W	THI13	Protein involved in synthesis of the thiamine precursor HMP; member of a subtelomeric gene family including THI5, THI11, THI12, and THI13; hydroxymethylpyrimidine is also known as HMP
24.7392	4.39788	4.69087	31.6041	1.84285e-67	1.75642e-66	139.041	YIR032C	DAL3	Ureidoglycolate lyase; converts ureidoglycolate to glyoxylate and urea in the third step of allantoin degradation; expression is sensitive to nitrogen catabolite repression; this enzyme is sometimes referred to "ureidoglycolate hydrolase" but should not be confused with the Arabidopsis thaliana ureidoglycolate hydrolase enzyme which converts ureidoglycolate to glyoxylate, ammonia and carbon dioxi…
25.0189	4.44761	3.97535	21.946	2.95469e-48	1.24392e-47	96.8653	YML083C	YML083C	Protein of unknown function; transcriptionally regulated by Upc2p via an upstream sterol response element; strong increase in transcript abundance during anaerobic growth compared to aerobic growth; cells deleted for YML083C do not exhibit growth defects in anerobic or anaerobic conditions
25.189	4.47785	3.16205	21.6371	1.45703e-47	5.93001e-47	94.4158	YFL020C	PAU5	Member of the seripauperin multigene family; encoded mainly in subtelomeric regions; induced during alcoholic fermentation; induced by low temperature and also by anaerobic conditions; negatively regulated by oxygen and repressed by heme
25.3231	4.50168	7.23581	53.4449	2.8994e-98	5.60707e-96	207.726	YJL133C-A	YJL133C-A	Putative protein of unknown function; the authentic, non-tagged protein is detected in highly purified mitochondria in high-throughput studies
25.4081	4.51679	7.91916	34.0262	1.29214e-71	1.51001e-70	150.193	YJL196C	ELO1	Elongase I, medium-chain acyl elongase; catalyzes carboxy-terminal elongation of unsaturated C12-C16 fatty acyl-CoAs to C16-C18 fatty acids; ELO1 has a paralog, ELO2, that arose from the whole genome duplication
25.4861	4.53066	1.96416	12.7207	1.79392e-25	3.85606e-25	46.2995	YEL069C	HXT13	Putative transmembrane polyol transporter; supports growth on and uptake of mannitol and sorbitol with moderate affinity when overexpressed in a strain deleted for hexose family members; minor hexose transport activity when overexpressed in a similar strain; induced by non-fermentable carbon sources; induced in low glucose, repressed in high glucose; HXT13 has a paralog, HXT17, that arose from a …
25.5129	4.53542	5.44611	29.2952	2.8341e-63	2.20942e-62	131.074	YDR178W	SDH4	Membrane anchor subunit of succinate dehydrogenase (SDH); involved in coupling the oxidation of succinate to the transfer of electrons to ubiquinone as part of the TCA cycle and the mitochondrial respiratory chain; has similarity to human SDH subunit D (SDHD), which is implicated in paraganglioma
25.5747	4.5464	1.63696	28.6026	5.67953e-62	4.13715e-61	121.889	YOR235W	IRC13	Dubious open reading frame; unlikely to encode a functional protein, based on available experimental and comparative sequence data; null mutant displays increased levels of spontaneous Rad52 foci
25.9164	4.60716	8.20638	45.7847	6.14756e-89	2.83497e-87	188.477	YDR343C	HXT6	High-affinity glucose transporter; member of the major facilitator superfamily, nearly identical to Hxt7p, expressed at high basal levels relative to other HXTs, repression of expression by high glucose requires SNF3; HXT6 has a paralog, HXT1, that arose from the whole genome duplication
25.9891	4.62007	5.52633	49.3279	2.06679e-93	1.67438e-91	194.383	YOR049C	RSB1	Putative sphingoid long-chain base (LCB) efflux transporter; integral membrane transporter that localizes to the plasma membrane and may transport long chain bases (LCBs) from the cytoplasmic side toward the extracytoplasmic side of the membrane; role in glycerophospholipid translocation; suppressor of the sphingoid LCB sensitivity of an LCB-lyase mutation
26.2647	4.66907	4.51073	43.4098	9.10259e-86	3.0486e-84	175.35	YER066W	RRT13	Putative protein of unknown function; non-essential gene identified in a screen for mutants with decreased levels of rDNA transcription
26.2703	4.67007	9.08917	32.5835	3.61014e-69	3.7837e-68	145.002	YIL011W	TIR3	Cell wall mannoprotein; member of Srp1p/Tip1p family of serine-alanine-rich proteins; expressed under anaerobic conditions and required for anaerobic growth; TIR3 has a paralog, TIR2, that arose from the whole genome duplication
26.4469	4.70146	3.54601	19.3745	2.50398e-42	8.55349e-42	83.681	YAR020C	PAU7	Member of the seripauperin multigene family; active during alcoholic fermentation, regulated by anaerobiosis, inhibited by oxygen, repressed by heme
26.6553	4.73851	2.52837	26.381	1.21068e-57	7.2291e-57	115.491	YIL037C	PRM2	Pheromone-regulated protein; predicted to have 4 transmembrane segments and a coiled coil domain; regulated by Ste12p; required for efficient nuclear fusion
27.0187	4.80311	2.83912	38.353	1.7129e-78	3.17921e-77	156.839	YIR039C	YPS6	Putative GPI-anchored aspartic protease; member of the yapsin family of proteases involved in cell wall growth and maintenance
27.6189	4.90981	5.26646	30.1815	6.57314e-65	5.53455e-64	133.924	YKL163W	PIR3	O-glycosylated covalently-bound cell wall protein; required for cell wall stability; expression is cell cycle regulated, peaking in M/G1 and also subject to regulation by the cell integrity pathway; coding sequence contains length polymorphisms in different strains; PIR3 has a paralog, HSP150, that arose from the whole genome duplication
27.6994	4.92412	2.0824	30.9888	2.28507e-66	2.04463e-65	131.84	YOR255W	OSW1	Protein involved in sporulation; required for the construction of the outer spore wall layers; required for proper localization of Spo14p
27.7405	4.93143	5.0008	35.577	3.71669e-74	5.07553e-73	153.361	YER060W-A	FCY22	Putative purine-cytosine permease; very similar to Fcy2p but cannot substitute for its function
29.7531	5.28921	7.45797	34.1429	8.26006e-72	9.82521e-71	151.158	YNL142W	MEP2	Ammonium permease involved in regulation of pseudohyphal growth; belongs to a ubiquitous family of cytoplasmic membrane proteins that transport only ammonium (NH4+); expression is under the nitrogen catabolite repression regulation
30.8111	5.47728	1.75098	24.6876	3.51499e-54	1.83397e-53	107.049	YAL018C	LDS1	Protein Involved in spore wall assembly; localizes to lipid droplets found on or outside of the prospore membrane; shares similarity with Lds2p and Rrt8p, and a strain mutant for all 3 genes exhibits reduced dityrosine fluorescence relative to the single mutants
30.9768	5.50674	6.19266	43.1319	2.18732e-85	6.93808e-84	178.208	YDR055W	PST1	Cell wall protein that contains a putative GPI-attachment site; secreted by regenerating protoplasts; up-regulated by activation of the cell integrity pathway, as mediated by Rlm1p; upregulated by cell wall damage via disruption of FKS1; PST1 has a paralog, ECM33, that arose from the whole genome duplication
31.4868	5.5974	7.96329	21.828	5.42624e-48	2.25279e-47	96.9571	YER011W	TIR1	Cell wall mannoprotein; expression is downregulated at acidic pH and induced by cold shock and anaerobiosis; abundance is increased in cells cultured without shaking; member of the Srp1p/Tip1p family of serine-alanine-rich proteins
31.9908	5.687	5.55863	33.1743	3.51573e-70	3.84613e-69	145.678	YHR092C	HXT4	High-affinity glucose transporter; member of the major facilitator superfamily, expression is induced by low levels of glucose and repressed by high levels of glucose; HXT4 has a paralog, HXT7, that arose from the whole genome duplication
33.3313	5.92529	2.7171	33.8616	2.43415e-71	2.80091e-70	142.978	YEL073C	YEL073C	Putative protein of unknown function; located adjacent to ARS503 and the telomere on the left arm of chromosome V; regulated by inositol/choline
34.275	6.09305	6.89628	38.4878	1.0706e-78	2.01199e-77	164.984	YPL272C	PBI1	Putative protein of unknown function; gene expression induced in response to ketoconazole; YPL272C is not an essential gene
34.6181	6.15405	2.18556	39.1505	1.08438e-79	2.25724e-78	156.921	YLR162W-A	RRT15	Putative protein of unknown function; identified by fungal homology comparisons and RT-PCR; identified in a screen for mutants with decreased levels of rDNA transcription
35.0865	6.23731	4.81849	25.7078	2.76812e-56	1.57447e-55	114.325	YBR201C-A	YBR201C-A	Putative protein of unknown function
37.078	6.59135	5.62381	46.0838	2.50992e-89	1.21346e-87	183.627	YNR073C	MAN2	Mannitol dehydrogenase; MAN2 has a paralog, DSF1, that arose from a segmental duplication
44.1729	7.8526	6.2916	37.7902	1.23556e-77	2.185e-76	159.434	YPR194C	OPT2	Oligopeptide transporter; localized to peroxisomes and affects glutathione redox homeostasis; also localizes to the plasma membrane (PM) and to the late Golgi, and has a role in maintenance of lipid asymmetry between the inner and outer leaflets of the PM; member of the OPT family, with potential orthologs in S. pombe and C. albicans; also plays a role in formation of mature vacuoles and in polar…

## Sheet: DC2_2019
logFC	logFC_adj	AveExpr	t	P.Value	adj.P.Val	B	ORF	COMMON	DESCRIPTION
-26.8823	-6.80536	5.66261	-34.245	5.59073e-72	3.35164e-68	150.165	YHR126C	ANS1	Putative GPI protein; SWAT-GFP and mCherry fusion proteins localize to the vacuole; transcription dependent upon Azf1p
-21.2094	-5.36923	6.77	-31.4061	4.12642e-67	4.12298e-64	140.758	YMR244W	YMR244W	Putative protein of unknown function; SWAT-GFP fusion protein localizes to the endoplasmic reticulum and vacuole, while mCherry fusion localizes to just the vacuole
-14.3999	-3.64538	2.72009	-21.3656	5.98235e-47	3.81534e-45	94.6112	YPR078C	YPR078C	Putative protein of unknown function; possible role in DNA metabolism and/or in genome stability; expression is heat-inducible
-12.0112	-3.04068	5.54754	-18.0336	4.28627e-39	1.23539e-37	78.1232	YJL088W	ARG3	Ornithine carbamoyltransferase; also known as carbamoylphosphate:L-ornithine carbamoyltransferase; catalyzes the biosynthesis of the arginine precursor citrulline
-11.4178	-2.89046	5.51347	-23.685	4.63522e-52	5.34387e-50	107.352	YBR069C	TAT1	Amino acid transporter for valine, leucine, isoleucine, and tyrosine; low-affinity tryptophan and histidine transporter; overexpression confers FK506 and FTY720 resistance; protein abundance increases in response to DNA replication stress
-10.7385	-2.71849	5.10863	-27.9585	9.6621e-61	3.62027e-58	126.656	YOL140W	ARG8	Acetylornithine aminotransferase; catalyzes the fourth step in the biosynthesis of the arginine precursor ornithine
-10.3364	-2.6167	4.93724	-23.6477	5.56971e-52	6.30008e-50	106.969	YGL117W	YGL117W	Putative protein of unknown function
-10.2649	-2.59861	7.69921	-15.7167	2.71929e-33	4.35886e-32	65.1083	YOL058W	ARG1	Arginosuccinate synthetase; catalyzes the formation of L-argininosuccinate from citrulline and L-aspartate in the arginine biosynthesis pathway; potential Cdc28p substrate
-10.2598	-2.5973	3.25433	-15.8449	1.27876e-33	2.15342e-32	65.0838	YER085C	YER085C	Putative protein of unknown function
-10.0296	-2.53903	4.54656	-10.3871	2.67451e-19	1.40646e-18	33.2901	YNR058W	BIO3	7,8-diamino-pelargonic acid aminotransferase (DAPA); catalyzes the second step in the biotin biosynthesis pathway; BIO3 is in a cluster of 3 genes (BIO3, BIO4, and BIO5) that mediate biotin synthesis; BIO3 and BIO4 were acquired by horizontal gene transfer (HGT) from bacteria
-9.94025	-2.51641	5.48792	-15.8434	1.2899e-33	2.1661e-32	65.7401	YER062C	GPP2	DL-glycerol-3-phosphate phosphatase involved in glycerol biosynthesis; also known as glycerol-1-phosphatase; induced in response to hyperosmotic or oxidative stress, and during diauxic shift; GPP2 has a paralog, GPP1, that arose from the whole genome duplication
-9.65197	-2.44343	3.62429	-17.8436	1.25313e-38	3.39932e-37	76.714	YOR107W	RGS2	Negative regulator of glucose-induced cAMP signaling; directly activates the GTPase activity of the heterotrimeric G protein alpha subunit Gpa2p
-9.63112	-2.43815	9.16037	-26.3334	1.50784e-57	3.76646e-55	119.931	YOR303W	CPA1	Small subunit of carbamoyl phosphate synthetase; carbamoyl phosphate synthetase catalyzes a step in the synthesis of citrulline, an arginine precursor; translationally regulated by an attenuator peptide encoded by YOR302W within the CPA1 mRNA 5'-leader
-8.88718	-2.24982	7.63091	-25.016	7.29203e-55	1.068e-52	113.97	YBR105C	VID24	GID Complex regulatory subunit; binds GID Complex in response to glucose through interactions with complex member Vid28p; regulates fructose-1,6-bisphosphatase (FBPase) targeting to the vacuole; promotes proteasome-dependent catabolite degradation of FBPase; peripheral membrane protein located at Vid (vacuole import and degradation) vesicles
-8.08449	-2.04662	6.06302	-21.0607	2.95391e-46	1.80701e-44	94.5115	YER069W	ARG5,6	Acetylglutamate kinase and N-acetyl-gamma-glutamyl-phosphate reductase; N-acetyl-L-glutamate kinase (NAGK) catalyzes the 2nd and N-acetyl-gamma-glutamyl-phosphate reductase (NAGSA), the 3rd step in arginine biosynthesis; synthesized as a precursor which is processed in the mitochondrion to yield mature NAGK and NAGSA; enzymes form a metabolon complex with Arg2p; NAGK C-terminal domain stabilizes …
-7.91577	-2.00391	0.821202	-8.00003	3.39935e-13	1.10937e-12	19.3683	YOL047C	LDS2	Protein Involved in spore wall assembly; localizes to lipid droplets found on or outside of the prospore membrane; shares similarity with Lds1p and Rrt8p, and a strain mutant for all 3 genes exhibits reduced dityrosine fluorescence relative to the single mutants; green fluorescent protein (GFP)-fusion protein localizes to the cytoplasm in a punctate pattern
7.91994	2.00496	5.89035	22.9634	1.67853e-50	1.57231e-48	104.05	YDR507C	GIN4	Protein kinase involved in bud growth and assembly of the septin ring; proposed to have kinase-dependent and kinase-independent activities; undergoes autophosphorylation; similar to Hsl1p; GIN4 has a paralog, KCC4, that arose from the whole genome duplication
7.92569	2.00642	6.77984	16.9399	2.1825e-36	4.67289e-35	72.1277	YMR208W	ERG12	Mevalonate kinase; acts in the biosynthesis of isoprenoids and sterols, including ergosterol, from mevalonate; human MVK functionally complements the lethality of the erg12 null mutation
7.94947	2.01244	5.26592	17.8083	1.52994e-38	4.11299e-37	76.6507	YER019W	ISC1	Inositol phosphosphingolipid phospholipase C; mitochondrial membrane localized; hydrolyzes complex sphingolipids to produce ceramide; activates genes required for non-fermentable carbon source metabolism during diauxic shift; activated by phosphatidylserine, cardiolipin, and phosphatidylglycerol; mediates Na+ and Li+ halotolerance; ortholog of mammalian neutral sphingomyelinase type 2
7.96641	2.01673	9.89707	19.0672	1.35269e-41	4.88515e-40	83.9487	YKL182W	FAS1	Beta subunit of fatty acid synthetase; complex catalyzes the synthesis of long-chain saturated fatty acids; contains acetyltransacylase, dehydratase, enoyl reductase, malonyl transacylase, and palmitoyl transacylase activities
7.9681	2.01716	2.99616	7.84827	7.99886e-13	2.52917e-12	18.6511	YNL289W	PCL1	Cyclin, interacts with cyclin-dependent kinase Pho85p; member of the Pcl1,2-like subfamily, involved in the regulation of polarized growth and morphogenesis and progression through the cell cycle; is ubiquitinated by Dma1p; phosphorylation by Pho85p targets it for degradation; localizes to sites of polarized cell growth
8.00283	2.02595	6.49047	15.6595	3.81009e-33	6.02678e-32	64.7251	YDR368W	YPR1	NADPH-dependent aldo-keto reductase; reduces multiple substrates including 2-methylbutyraldehyde and D,L-glyceraldehyde, expression is induced by osmotic and oxidative stress; functionally redundant with other aldo-keto reductases; protein abundance increases in response to DNA replication stress; YPR1 has a paralog, GCY1, that arose from the whole genome duplication; human homolog AKR1B1 can com…
8.00401	2.02624	6.2916	5.1936	6.75397e-07	1.33586e-06	5.68308	YPR194C	OPT2	Oligopeptide transporter; localized to peroxisomes and affects glutathione redox homeostasis; also localizes to the plasma membrane (PM) and to the late Golgi, and has a role in maintenance of lipid asymmetry between the inner and outer leaflets of the PM; member of the OPT family, with potential orthologs in S. pombe and C. albicans; also plays a role in formation of mature vacuoles and in polar…
8.01276	2.02846	6.36814	24.7401	2.73107e-54	3.80762e-52	112.51	YDL188C	PPH22	Catalytic subunit of protein phosphatase 2A (PP2A); functionally redundant with Pph21p; methylated at C terminus; forms alternate complexes with several regulatory subunits; involved in signal transduction and regulation of mitosis; protein abundance increases in response to DNA replication stress; dephosphorylates Tel1p/Mec1p-phosphorylated Cdc13p to promote telomerase release from telomeres at …
8.02981	2.03278	5.80476	21.6377	1.45276e-47	9.79367e-46	97.3425	YMR001C	CDC5	Polo-like kinase; controls targeting and activation of Rho1p at cell division site via Rho1p guanine nucleotide exchange factors; regulates Spc72p; also functions in adaptation to DNA damage during meiosis; regulates the shape of the nucleus and expansion of the nuclear envelope during mitosis; similar to Xenopus Plx1 and S. pombe Plo1p; human homologs PLK1, PLK3 can each complement yeast cdc5 th…
8.03871	2.03503	3.65739	13.1733	1.14068e-26	1.04562e-25	49.5414	YBR159W	IFA38	Microsomal beta-keto-reductase; contains oleate response element (ORE) sequence in the promoter region; mutants exhibit reduced VLCFA synthesis, accumulate high levels of dihydrosphingosine, phytosphingosine and medium-chain ceramides
8.07034	2.04304	5.10822	10.1349	1.22571e-18	6.08795e-18	31.7869	YDR502C	SAM2	S-adenosylmethionine synthetase; catalyzes transfer of the adenosyl group of ATP to the sulfur atom of methionine; comparative analysis suggests that a mitochondrially targeted form may result from translation starting at a non-canonical codon upstream of the annotated start codon
8.10048	2.05067	5.66987	21.6745	1.20031e-47	8.36725e-46	97.1437	YNL026W	SAM50	Component of the Sorting and Assembly Machinery (SAM) complex; the SAM (or TOB) complex is located in the mitochondrial outer membrane; the complex binds precursors of beta-barrel proteins and facilitates their outer membrane insertion; homologous to bacterial Omp85
8.16026	2.0658	3.23875	12.1344	6.41433e-24	4.84917e-23	43.1889	YGR221C	TOS2	Protein involved in localization of Cdc24p to the site of bud growth; may act as a membrane anchor; localizes to the bud neck and bud tip; potentially phosphorylated by Cdc28p; TOS2 has a paralog, SKG6, that arose from the whole genome duplication
8.17182	2.06873	12.0123	23.5415	9.413e-52	9.90016e-50	106.713	YLR110C	CCW12	Cell wall mannoprotein; plays a role in maintenance of newly synthesized areas of cell wall; localizes to periphery of small buds, septum region of larger buds, and shmoo tip; CCW12 has a paralog, YDR134C, that arose from the whole genome duplication
8.17398	2.06927	7.97046	17.0134	1.42883e-36	3.10356e-35	72.5235	YBR183W	YPC1	Alkaline ceramidase; also has reverse (CoA-independent) ceramide synthase activity; catalyzes both breakdown and synthesis of phytoceramide; overexpression confers fumonisin B1 resistance; YPC1 has a paralog, YDC1, that arose from the whole genome duplication
8.17536	2.06962	6.43786	27.8618	1.48437e-60	5.23458e-58	126.413	YJR040W	GEF1	Voltage-gated chloride channel; localized to the golgi, the endosomal system, and plasma membrane; involved in cation homeostasis; highly homologous to vertebrate voltage-gated chloride channels; modulates TBSV model (+) RNA virus replication by regulating copper metabolism
8.19175	2.07377	6.37263	33.2187	2.95504e-70	8.85774e-67	148.077	YDR539W	FDC1	Ferulic acid decarboxylase, also active on p-coumaric acid; essential for decarboxylation of aromatic carboxylic acids to corresponding vinyl derivatives; co-overproduction of Pad1p and Fdc1p greatly increases cinnamic acid decarboxylase activity; structure implicates Glu285 as the general base in the nonoxidative decarboxylation reaction catalyzed by Fdc1p; homolog of E. coli UbiD; GFP-fusion pr…
8.21856	2.08056	8.14699	19.3541	2.79878e-42	1.0825e-40	85.5705	YGL001C	ERG26	C-3 sterol dehydrogenase; catalyzes the second of three steps required to remove two C-4 methyl groups from an intermediate in ergosterol biosynthesis; human homolog NSDHL implicated in CK syndrome, and can complement yeast null mutant; molecular target of natural product and antifungal compound FR171456
8.22334	2.08177	8.04488	9.75526	1.19801e-17	5.44508e-17	29.4684	YNR050C	LYS9	Saccharopine dehydrogenase (NADP+, L-glutamate-forming); catalyzes the formation of saccharopine from alpha-aminoadipate 6-semialdehyde, the seventh step in lysine biosynthesis pathway; exhibits genetic and physical interactions with TRM112
8.25574	2.08997	5.10099	17.7798	1.7982e-38	4.74899e-37	76.7116	YDL085C-A	YDL085C-A	Putative protein of unknown function; green fluorescent protein (GFP)-fusion protein localizes to the cytoplasm and nucleus
8.2731	2.09437	7.04262	26.3094	1.68454e-57	4.03953e-55	119.917	YIL051C	MMF1	Mitochondrial protein required for transamination of isoleucine; but not of valine or leucine; may regulate specificity of branched-chain transaminases Bat1p and Bat2p; induction of expression in response to stress is mediated by a Hog1p-regulated antisense RNA and gene looping; interacts genetically with mitochondrial ribosomal protein genes; MMF1 has a paralog, HMF1, that arose from the whole g…
8.28383	2.09708	4.17244	11.1346	2.8609e-21	1.74196e-20	37.436	YGR203W	YCH1	Phosphatase with sequence similarity to Cdc25p; Arr2p and Mih1p; member of the single-domain rhodanese homology superfamily; green fluorescent protein (GFP)-fusion protein localizes to both the cytoplasm and the nucleus
8.32085	2.10646	4.22277	20.3982	9.8908e-45	5.15612e-43	90.3436	YPR118W	MRI1	5'-methylthioribose-1-phosphate isomerase; catalyzes the isomerization of 5-methylthioribose-1-phosphate to 5-methylthioribulose-1-phosphate in the methionine salvage pathway
8.32543	2.10762	5.31219	25.138	4.07997e-55	6.43669e-53	114.169	YOL017W	ESC8	Protein involved in telomeric and mating-type locus silencing; interacts with Sir2p and also interacts with Gal11p, which is a component of the RNA pol II mediator complex; ESC8 has a paralog, IOC3, that arose from the whole genome duplication
8.32768	2.10818	2.12527	9.4501	7.3955e-17	3.18506e-16	27.5349	YDR501W	PLM2	Putative transcription factor, contains Forkhead Associated domain; found associated with chromatin; target of SBF transcription factor; induced in response to DNA damaging agents and deletion of telomerase; PLM2 has a paralog, TOS4, that arose from the whole genome duplication
8.37167	2.11932	4.9438	20.0335	6.9966e-44	3.25152e-42	88.4626	YOL057W	YOL057W	Dipeptidyl-peptidase III; cleaves dipeptides from the amino terminus of target proteins; highly active on synthetic substrate Arg-Arg-2-naphthylamide; mammalian ortholog may be a biomarker for some cancers
8.39803	2.12599	3.31832	10.5167	1.22057e-19	6.53332e-19	33.7295	YOL008W	COQ10	Coenzyme Q (ubiquinone) binding protein; functions in the delivery of Q<sub>6</sub> to its proper location for electron transport during respiration; START domain protein with homologs in bacteria and eukaryotes; respiratory growth defect of the null mutant is functionally complemented by human COQ10A
8.43414	2.13514	7.31485	23.0608	1.02982e-50	9.95772e-49	104.645	YGL226C-A	OST5	Zeta subunit of the oligosaccharyltransferase complex of the ER lumen; complex catalyzes asparagine-linked glycosylation of newly synthesized proteins
8.44748	2.13851	6.87486	25.679	3.16867e-56	5.47848e-54	117.085	YOR265W	RBL2	Protein involved in microtubule morphogenesis; required for protection from excess free beta-tubulin; proposed to be involved the folding of beta-tubulin; similar to mouse beta-tubulin cofactor A; protein abundance increases in response to DNA replication stress
8.45942	2.14153	4.71733	19.0803	1.25823e-41	4.57158e-40	83.8784	YPR053C	YPR053C	Putative protein of unknown function; conserved among S. cerevisiae strains; YPR053C is not an essential gene; partially overlaps verified ORF NHP6A/YPR052C
8.47733	2.14607	3.89227	13.7831	2.82852e-28	3.00655e-27	53.2155	YLR183C	TOS4	Putative transcription factor, contains Forkhead Associated domain; binds chromatin; involved in expression homeostasis, buffering of mRNA synthesis rate against gene dosage changes during S phase; target of SBF transcription factor; expression is periodic and peaks in G1; involved in DNA replication checkpoint response; interacts with Rpd3 and Set3 histone deacetylase complexes; APCC(Cdh1) subst…
8.48655	2.1484	4.45349	24.1454	4.85072e-53	6.46224e-51	109.368	YJL145W	SFH5	Non-classical phosphatidylinositol transfer protein (PITP); exhibits PI- but not PC-transfer activity; localizes to the peripheral endoplasmic reticulum, cytosol and microsomes; similar to Sec14p; partially relocalizes to the plasma membrane upon DNA replication stress
8.50069	2.15198	6.94952	26.1231	3.99098e-57	8.54497e-55	118.973	YGL161C	YIP5	Protein that interacts with Rab GTPases; localized to late Golgi vesicles; computational analysis of large-scale protein-protein interaction data suggests a possible role in vesicle-mediated transport
8.5065	2.15345	4.37487	19.7824	2.71683e-43	1.21548e-41	86.4583	YOR087W	YVC1	Vacuolar cation channel; mediates release of Ca(2+) from the vacuole in response to hyperosmotic shock
8.51681	2.15606	2.29223	11.0161	5.88459e-21	3.47568e-20	36.5473	YHR061C	GIC1	Protein involved in initiation of budding and cellular polarization; interacts with Cdc42p via the Cdc42/Rac-interactive binding (CRIB) domain; relocalizes from bud neck to nucleus upon DNA replication stress; GIC1 has a paralog, GIC2, that arose from the whole genome duplication
8.6137	2.18059	5.94526	16.1696	1.90656e-34	3.43238e-33	67.5534	YHR123W	EPT1	sn-1,2-diacylglycerol ethanolamine- and cholinephosphotranferase; not essential for viability; EPT1 has a paralog, CPT1, that arose from the whole genome duplication
8.67751	2.19674	4.3096	16.7707	5.79154e-36	1.17298e-34	70.6777	YLR212C	TUB4	Gamma-tubulin; involved in nucleating microtubules from both the cytoplasmic and nuclear faces of the spindle pole body; protein abundance increases in response to DNA replication stress
8.68401	2.19839	6.67527	22.6173	9.60336e-50	8.10875e-48	102.361	YML101C	CUE4	Protein of unknown function; has a CUE domain that binds ubiquitin, which may facilitate intramolecular monoubiquitination; CUE4 has a paralog, CUE1, that arose from the whole genome duplication
8.68866	2.19957	3.9992	13.9519	1.0203e-28	1.13063e-27	53.9758	YCR075W-A	EGO2	Component of the EGO and GSE complexes; identified by homology to Ashbya gossypii; YCR075W-A has a paralog, YNR034W-A, that arose from the whole genome duplication
8.70454	2.20359	3.19722	13.6337	6.98559e-28	7.11012e-27	51.8193	YLR011W	LOT6	FMN-dependent NAD(P)H:quinone reductase; role in apoptosis-like cell death; may be involved in quinone detoxification; expression elevated at low temperature; sequesters the Cin5p transcription factor in the cytoplasm in complex with the proteasome under reducing conditions
8.73422	2.2111	5.08043	11.0203	5.73581e-21	3.40457e-20	37.061	YKR080W	MTD1	NAD-dependent 5,10-methylenetetrahydrafolate dehydrogenase; plays a catalytic role in oxidation of cytoplasmic one-carbon units; expression is regulated by Bas1p and Bas2p, repressed by adenine, and may be induced by inositol and choline
8.73894	2.2123	5.96944	19.7314	3.58265e-43	1.56774e-41	87.1627	YLR118C	YLR118C	Acyl-protein thioesterase responsible for depalmitoylation of Gpa1p; green fluorescent protein (GFP)-fusion protein localizes to both the cytoplasm and nucleus and is induced in response to the DNA-damaging agent MMS
8.75641	2.21672	4.86702	11.3159	9.47709e-22	5.98684e-21	38.7859	YMR122W-A	YMR122W-A	Protein of unknown function; green fluorescent protein (GFP)-fusion protein localizes to the cytoplasm and endoplasmic reticulum
8.75997	2.21762	7.59518	30.3261	3.5835e-65	2.68539e-62	137.126	YJR001W	AVT1	Vacuolar transporter; imports large neutral amino acids into the vacuole; member of a family of seven S. cerevisiae genes (AVT1-7) related to vesicular GABA-glycine transporters
8.76756	2.21954	7.71127	19.0967	1.14944e-41	4.22755e-40	84.181	YLR100W	ERG27	3-keto sterol reductase; catalyzes the last of three steps required to remove two C-4 methyl groups from an intermediate in ergosterol biosynthesis; mutants are sterol auxotrophs; mutation is functionally complemented by human HSD17B7
8.81268	2.23096	6.95608	11.3714	6.75424e-22	4.3353e-21	39.1764	YLR303W	MET17	O-acetyl homoserine-O-acetyl serine sulfhydrylase; required for Methionine and cysteine biosynthesis
8.83549	2.23674	7.41076	23.5231	1.03123e-51	1.0659e-49	106.92	YHR190W	ERG9	Farnesyl-diphosphate farnesyl transferase (squalene synthase); joins two farnesyl pyrophosphate moieties to form squalene in the sterol biosynthesis pathway
8.85108	2.24068	7.48709	31.5383	2.40826e-67	2.8875e-64	142.008	YBR234C	ARC40	Subunit of the ARP2/3 complex; ARP2/3 is required for the motility and integrity of cortical actin patches
8.88435	2.24911	2.41662	11.5864	1.82009e-22	1.22325e-21	39.8344	YPR119W	CLB2	B-type cyclin involved in cell cycle progression; activates Cdc28p to promote the transition from G2 to M phase; accumulates during G2 and M, then targeted via a destruction box motif for ubiquitin-mediated degradation by the proteasome; CLB2 has a paralog, CLB1, that arose from the whole genome duplication
8.93228	2.26124	12.7651	23.6412	5.75156e-52	6.3853e-50	107.085	YGR192C	TDH3	Glyceraldehyde-3-phosphate dehydrogenase (GAPDH), isozyme 3; involved in glycolysis and gluconeogenesis; tetramer that catalyzes the reaction of glyceraldehyde-3-phosphate to 1,3 bis-phosphoglycerate; detected in the cytoplasm and cell wall; GAPDH-derived antimicrobial peptides secreted by S. cerevisiae are active against a wide variety of wine-related yeasts and bacteria; binds AU-rich RNA
8.9398	2.26315	8.34922	11.8244	4.25643e-23	2.98099e-22	41.8843	YMR015C	ERG5	C-22 sterol desaturase; a cytochrome P450 enzyme that catalyzes the formation of the C-22(23) double bond in the sterol side chain in ergosterol biosynthesis; may be a target of azole antifungal drugs
8.94466	2.26438	5.864	19.4316	1.83205e-42	7.42104e-41	85.4694	YHR041C	SRB2	Subunit of the RNA polymerase II mediator complex; associates with core polymerase subunits to form the RNA polymerase II holoenzyme; general transcription factor involved in telomere maintenance
9.01175	2.28136	3.95591	11.1024	3.48044e-21	2.10123e-20	37.3657	YNL097C-B	YNL097C-B	Putative protein of unknown function
9.01335	2.28176	2.12354	10.0407	2.16036e-18	1.047e-17	30.8682	YBL031W	SHE1	Mitotic spindle protein; interacts with components of the Dam1 (DASH) complex, its effector Sli15p, and microtubule-associated protein Bim1p; also localizes to nuclear microtubules and to the bud neck in a ring-shaped structure; inhibits dynein function
9.0745	2.29724	0.913405	10.7961	2.24148e-20	1.26651e-19	34.9081	YAR064W	YAR064W	Pseudogenic fragment with similarity to flocculins; YAR064W has a paralog, YHR213W-B, that arose from a segmental duplication
9.11976	2.3087	11.4205	16.5426	2.17155e-35	4.19951e-34	69.8072	YJR009C	TDH2	Glyceraldehyde-3-phosphate dehydrogenase (GAPDH), isozyme 2; involved in glycolysis and gluconeogenesis; tetramer that catalyzes reaction of glyceraldehyde-3-phosphate to 1,3 bis-phosphoglycerate; detected in cytoplasm and cell wall; protein abundance increases in response to DNA replication stress; GAPDH-derived antimicrobial peptides are active against a wide variety of wine-related yeasts and …
9.19185	2.32695	6.41289	17.5886	5.32151e-38	1.32927e-36	75.5024	YNL130C	CPT1	Cholinephosphotransferase; required for phosphatidylcholine biosynthesis and for inositol-dependent regulation of EPT1 transcription; CPT1 has a paralog, EPT1, that arose from the whole genome duplication
9.21328	2.33238	6.93204	22.6832	6.88363e-50	6.06873e-48	102.73	YNR030W	ALG12	Alpha-1,6-mannosyltransferase localized to the ER; responsible for addition of alpha-1,6 mannose to dolichol-linked Man7GlcNAc2; acts in the dolichol pathway for N-glycosylation; human homolog ALG12 complements yeast null mutant
9.21403	2.33257	4.52024	14.6653	1.39979e-30	1.81639e-29	58.3596	YEL066W	HPA3	D-Amino acid N-acetyltransferase that detoxifies D-amino acids; catalyzes N-acetylation of D-amino acids through ordered bi-bi mechanism in which acetyl-CoA is first substrate bound and CoA is last product liberated; acetylates histones and polyamines, also autoacetylates
9.23689	2.33835	7.59021	14.8198	5.55938e-31	7.37356e-30	59.8554	YML126C	ERG13	3-hydroxy-3-methylglutaryl-CoA (HMG-CoA) synthase; catalyzes the formation of HMG-CoA from acetyl-CoA and acetoacetyl-CoA; involved in the second step in mevalonate biosynthesis
9.24661	2.34081	3.16205	5.72333	5.66163e-08	1.26866e-07	8.04155	YCR104W	PAU3	Member of the seripauperin multigene family; encoded mainly in subtelomeric region; active during alcoholic fermentation; regulated by anaerobiosis; negatively regulated by oxygen; repressed by heme
9.25159	2.34208	2.54845	8.07165	2.26514e-13	7.51911e-13	19.7897	YML027W	YOX1	Homeobox transcriptional repressor; binds to Mcm1p and to early cell cycle boxes (ECBs) in the promoters of cell cycle-regulated genes expressed in M/G1 phase; expression is cell cycle-regulated; phosphorylated by Cdc28p; relocalizes from nucleus to cytoplasm upon DNA replication stress; YOX1 has a paralog, YHP1, that arose from the whole genome duplication
9.26408	2.34524	3.12911	10.4625	1.69528e-19	8.97808e-19	33.3266	YOL014W	YOL014W	Putative protein of unknown function; mCherry fusion protein localizes to the cytosol and nucleus
9.2856	2.35069	11.1226	26.2145	2.61293e-57	6.0248e-55	119.268	YKL152C	GPM1	Tetrameric phosphoglycerate mutase; mediates the conversion of 3-phosphoglycerate to 2-phosphoglycerate during glycolysis and the reverse reaction during gluconeogenesis
9.29329	2.35263	1.91112	9.22109	2.87407e-16	1.18338e-15	26.1717	YGR109C	CLB6	B-type cyclin involved in DNA replication during S phase; activates Cdc28p to promote initiation of DNA synthesis; functions in formation of mitotic spindles along with Clb3p and Clb4p; most abundant during late G1; CLB6 has a paralog, CLB5, that arose from the whole genome duplication
9.29497	2.35306	6.85203	20.3684	1.16001e-44	5.99504e-43	90.9484	YOR184W	SER1	3-phosphoserine aminotransferase; catalyzes the formation of phosphoserine from 3-phosphohydroxypyruvate, required for serine and glycine biosynthesis; regulated by the general control of amino acid biosynthesis mediated by Gcn4p; protein abundance increases in response to DNA replication stress
9.30608	2.35587	7.29444	17.0137	1.42647e-36	3.10356e-35	72.5959	YGL234W	ADE5,7	Enzyme of the 'de novo' purine nucleotide biosynthetic pathway; contains aminoimidazole ribotide synthetase and glycinamide ribotide synthetase activities
9.31269	2.35754	7.89945	20.6335	2.82473e-45	1.53948e-43	92.3548	YGR180C	RNR4	Ribonucleotide-diphosphate reductase (RNR) small subunit; the RNR complex catalyzes the rate-limiting step in dNTP synthesis and is regulated by DNA replication and DNA damage checkpoint pathways via localization of the small subunits; relocalizes from nucleus to cytoplasm upon DNA replication stress; RNR4 has a paralog, RNR2, that arose from the whole genome duplication
9.37186	2.37252	4.14972	11.5566	2.18269e-22	1.45553e-21	39.9676	YMR199W	CLN1	G1 cyclin involved in regulation of the cell cycle; activates Cdc28p kinase to promote the G1 to S phase transition; late G1 specific expression depends on transcription factor complexes, MBF (Swi6p-Mbp1p) and SBF (Swi6p-Swi4p); CLN1 has a paralog, CLN2, that arose from the whole genome duplication; cell cycle arrest phenotype of the cln1 cln2 cln3 triple null mutant is complemented by any of hum…
9.48175	2.40034	9.24235	16.7032	8.56014e-36	1.71632e-34	70.7977	YML008C	ERG6	Delta(24)-sterol C-methyltransferase; converts zymosterol to fecosterol in the ergosterol biosynthetic pathway by methylating position C-24; localized to lipid particles, the plasma membrane-associated endoplasmic reticulum, and the mitochondrial outer membrane
9.48867	2.40209	12.3066	20.2205	2.55997e-44	1.27892e-42	89.9487	YHR174W	ENO2	Enolase II, a phosphopyruvate hydratase; catalyzes conversion of 2-phosphoglycerate to phosphoenolpyruvate during glycolysis and the reverse reaction during gluconeogenesis; expression induced in response to glucose; ENO2 has a paralog, ENO1, that arose from the whole genome duplication
9.49601	2.40395	8.98546	27.9616	9.53011e-61	3.62027e-58	127.256	YJL167W	ERG20	Farnesyl pyrophosphate synthetase; has both dimethylallyltranstransferase and geranyltranstransferase activities; catalyzes the formation of C15 farnesyl pyrophosphate units for isoprenoid and sterol biosynthesis
9.50153	2.40535	5.83973	25.0157	7.30407e-55	1.068e-52	113.315	YBR070C	ALG14	Component of UDP-GlcNAc transferase; required for second step of dolichyl-linked oligosaccharide synthesis; anchors catalytic subunit Alg13p to ER membrane; similar to bacterial and human glycosyltransferases; both human homologs ALG13 and ALG14 are required to complement yeast alg14 mutant
9.51216	2.40804	5.47738	18.7182	9.31398e-41	3.06798e-39	81.7359	YGL157W	ARI1	NADPH-dependent aldehyde reductase; utilizes aromatic and alophatic aldehyde substrates; member of the short-chain dehydrogenase/reductase superfamily
9.55492	2.41886	4.96774	25.9298	9.80547e-57	2.02703e-54	117.446	YOR074C	CDC21	Thymidylate synthase; required for de novo biosynthesis of pyrimidine deoxyribonucleotides; expression is induced at G1/S; human homolog TYMSOS can complement yeast cdc21 temperature-sensitive mutant at restrictive temperature
9.55599	2.41913	4.57222	17.2702	3.27352e-37	7.57712e-36	73.1736	YMR001C-A	YMR001C-A	Putative protein of unknown function
9.56026	2.42022	7.61867	17.782	1.77561e-38	4.71993e-37	76.9177	YMR220W	ERG8	Phosphomevalonate kinase; an essential cytosolic enzyme that acts in the biosynthesis of isoprenoids and sterols, including ergosterol, from mevalonate
9.56042	2.42026	7.82061	10.6608	5.09811e-20	2.80654e-19	34.914	YOR011W	AUS1	Plasma membrane sterol transporter of the ATP-binding cassette family; required, along with Pdr11p, for uptake of exogenous sterols and their incorporation into the plasma membrane; activity is stimulated by phosphatidylserine; sterol uptake is required for anaerobic growth because sterol biosynthesis requires oxygen; AUS1 has a paralog, PDR11, that arose from the whole genome duplication
9.63106	2.43814	3.2495	9.98287	3.05945e-18	1.46263e-17	30.5811	YJR010W	MET3	ATP sulfurylase; catalyzes the primary step of intracellular sulfate activation, essential for assimilatory reduction of sulfate to sulfide, involved in methionine metabolism; human homolog PAPSS2 complements yeast null mutant
9.64581	2.44187	3.81793	13.6808	5.2525e-28	5.45732e-27	52.0411	YPR147C	YPR147C	Protein of unknown function; may have a role in lipid metabolism, based on localization to lipid droplets; green fluorescent protein (GFP)-fusion protein localizes to the cytoplasm and is induced in response to the DNA-damaging agent MMS
9.67456	2.44915	3.71472	15.2735	3.73525e-32	5.47501e-31	61.6056	YLR154C	RNH203	Ribonuclease H2 subunit; required for RNase H2 activity; role in ribonucleotide excision repair; related to human AGS3 that causes Aicardi-Goutieres syndrome
9.68403	2.45155	3.59895	16.7819	5.42926e-36	1.10709e-34	70.4609	YNL072W	RNH201	Ribonuclease H2 catalytic subunit; removes RNA primers during Okazaki fragment synthesis and errant ribonucleotides misincorporated during DNA replication; role in ribonucleotide excision repair; homolog of RNAse HI; related to human AGS4 which causes Aicardi-Goutieres syndrome
9.68534	2.45188	5.77225	19.3945	2.24427e-42	8.91018e-41	85.0602	YDR284C	DPP1	Diacylglycerol pyrophosphate (DGPP) phosphatase; zinc-regulated vacuolar membrane-associated lipid phosphatase, dephosphorylates DGPP to phosphatidate (PA) and Pi, then PA to diacylglycerol; involved in lipid signaling and cell metabolism
9.72099	2.46091	4.89014	11.6145	1.53323e-22	1.03744e-21	40.3807	YJL060W	BNA3	Kynurenine aminotransferase; catalyzes formation of kynurenic acid from kynurenine; potential Cdc28p substrate
9.7231	2.46144	5.75476	16.2439	1.23562e-34	2.24472e-33	67.7544	YBL003C	HTA2	Histone H2A; core histone protein required for chromatin assembly and chromosome function; one of two nearly identical (see also HTA1) subtypes; DNA damage-dependent phosphorylation by Mec1p facilitates DNA repair; acetylated by Nat4p
9.79042	2.47848	7.64342	19.3322	3.15535e-42	1.21258e-40	85.4567	YDR226W	ADK1	Adenylate kinase, required for purine metabolism; localized to the cytoplasm and the mitochondria; lacks cleavable signal sequence; protein abundance increases in response to DNA replication stress; mutations affecting Adk1p catalytic activity deregulate expression of phosphate utilization genes PHO5 and PHO84; human homolog AK1 can complement yeast adk1 mutant
9.79061	2.47853	8.45552	18.3712	6.44326e-40	1.98089e-38	80.203	YDR033W	MRH1	Protein that localizes primarily to the plasma membrane; also found at the nuclear envelope; long-lived protein that is asymmetrically retained in the plasma membrane of mother cells; the authentic, non-tagged protein is detected in mitochondria in a phosphorylated state; null mutation confers sensitivity to acetic acid
9.85737	2.49543	2.07436	11.1371	2.81725e-21	1.71815e-20	37.2998	YMR122C	YMR122C	Putative protein of unknown function; conserved among S. cerevisiae strains; YMR122C is not an essential gene
9.94833	2.51846	8.77121	18.6977	1.04415e-40	3.4206e-39	81.9936	YNR043W	MVD1	Mevalonate pyrophosphate decarboxylase; essential enzyme involved in the biosynthesis of isoprenoids and sterols, including ergosterol; acts as a homodimer
9.95393	2.51988	7.76963	30.6602	8.89866e-66	7.62107e-63	138.446	YNL280C	ERG24	C-14 sterol reductase; acts in ergosterol biosynthesis; mutants accumulate the abnormal sterol ignosterol (ergosta-8,14 dienol), and are viable under anaerobic growth conditions but inviable on rich medium under aerobic conditions
9.95552	2.52028	4.8595	15.0541	1.37534e-31	1.94462e-30	60.7184	YBR096W	YBR096W	Putative protein of unknown function; green fluorescent protein (GFP)-fusion protein localizes to the ER
10.0114	2.53442	5.71066	15.7835	1.8354e-33	3.00634e-32	65.2864	YGR037C	ACB1	Acyl-CoA-binding protein; transports newly synthesized acyl-CoA esters from fatty acid synthetase (Fas1p-Fas2p) to acyl-CoA-consuming processes; subject to starvation-induced, Grh1p-mediated unconventional secretion; protein abundance increases in response to DNA replication stress
10.0435	2.54255	8.08613	29.054	8.00344e-63	4.79806e-60	131.969	YER023W	PRO3	Delta 1-pyrroline-5-carboxylate reductase; catalyzes the last step in proline biosynthesis
10.0639	2.5477	6.3475	21.6954	1.07736e-47	7.59858e-46	97.6936	YIL074C	SER33	3-phosphoglycerate dehydrogenase and alpha-ketoglutarate reductase; 3PG dehydrogenase that catalyzes the first step in serine and glycine biosynthesis; also functions as an alpha-ketoglutarate reductase, converting alpha-ketoglutarate to D-2-hydroxyglutarate (D-2HG); localizes to the cytoplasm; SER33 has a paralog, SER3, that arose from the whole genome duplication
10.1225	2.56254	9.56717	16.2919	9.33482e-35	1.71138e-33	68.4543	YCR012W	PGK1	3-phosphoglycerate kinase; catalyzes transfer of high-energy phosphoryl groups from the acyl phosphate of 1,3-bisphosphoglycerate to ADP to produce ATP; key enzyme in glycolysis and gluconeogenesis
10.1319	2.56492	2.63371	12.7066	1.95412e-25	1.63846e-24	46.3535	YLL002W	RTT109	Histone acetyltransferase; critical for cell survival in presence of DNA damage during S phase, required for recovery after DSB repair; acetylates H3K56, H3K9; H3K56 acetylation activity required for expression homeostasis, buffering of mRNA synthesis rate against changes in gene dosage during S phase; involved in non-homologous end joining and regulation of Ty1 transposition; prevents hyper-ampl…
10.1871	2.5789	8.55014	25.7521	2.24985e-56	4.08722e-54	117.469	YJR139C	HOM6	Homoserine dehydrogenase (L-homoserine:NADP oxidoreductase); dimeric enzyme that catalyzes the third step in the common pathway for methionine and threonine biosynthesis; enzyme has nucleotide-binding, dimerization and catalytic regions
10.2258	2.58871	6.10592	16.3237	7.7592e-35	1.44911e-33	68.3773	YGR284C	ERV29	Protein localized to COPII-coated vesicles; involved in vesicle formation and incorporation of specific secretory cargo; protein abundance increases in response to DNA replication stress
10.2363	2.59137	5.99331	21.1333	2.01771e-46	1.26002e-44	94.4687	YCL057W	PRD1	Zinc metalloendopeptidase; found in the cytoplasm and intermembrane space of mitochondria; with Cym1p, involved in degradation of mitochondrial proteins and of presequence peptides cleaved from imported proteins; protein abundance increases in response to DNA replication stress
10.2418	2.59275	2.88177	10.6548	5.28658e-20	2.90496e-19	34.4651	YMR279C	YMR279C	Putative boron transporter involved in boron efflux and resistance; overexpression mutant but not null mutant displays boron tolerance phenotype; identified as a heat-induced gene in a high-throughout screen; YMR279C is not an essential gene; YMR279C has a paralog, ATR1, that arose from the whole genome duplication
10.3154	2.61137	4.85224	11.6715	1.08258e-22	7.39185e-22	40.5759	YJR116W	TDA4	Putative protein of unknown function; null mutant is sensitive to expression of the top1-T722A allele
10.3157	2.61146	7.60389	29.5229	1.06916e-63	7.12177e-61	133.863	YER057C	HMF1	Member of the p14.5 protein family; functionally complements Mmf1p function when targeted to mitochondria; heat shock inducible; high-dosage growth inhibitor; forms a homotrimer in vitro; HMF1 has a paralog, MMF1, that arose from the whole genome duplication
10.3374	2.61694	4.42001	20.5946	3.47262e-45	1.85878e-43	90.4198	YGL242C	YGL242C	Protein of unknown function; N-terminally propionylated in vivo; deletion mutant is viable
10.3512	2.62044	6.73966	12.4169	1.14378e-24	9.14262e-24	45.4742	YHR039C	MSC7	Protein of unknown function; green fluorescent protein (GFP)-fusion protein localizes to the endoplasmic reticulum; msc7 mutants are defective in directing meiotic recombination events to homologous chromatids
10.354	2.62115	7.27424	23.95	1.26012e-52	1.54172e-50	108.877	YOL122C	SMF1	Divalent metal ion transporter; broad specificity for di-valent and tri-valent metals; post-translationally regulated by levels of metal ions; member of the Nramp family of metal transport proteins
10.3547	2.62133	5.40251	25.8273	1.58244e-56	3.06024e-54	116.621	YJR118C	ILM1	Protein of unknown function; may be involved in mitochondrial DNA maintenance; required for slowed DNA synthesis-induced filamentous growth
10.3952	2.63159	8.16099	18.8914	3.56898e-41	1.22966e-39	83.0505	YMR202W	ERG2	C-8 sterol isomerase; catalyzes isomerization of delta-8 double bond to delta-7 position at an intermediate step in ergosterol biosynthesis; transcriptionally down-regulated when ergosterol is in excess; mutation is functionally complemented by human EBP
10.4531	2.64625	6.99088	13.0177	2.93922e-26	2.62212e-25	49.0909	YIL066C	RNR3	Minor isoform of large subunit of ribonucleotide-diphosphate reductase; the RNR complex catalyzes rate-limiting step in dNTP synthesis, regulated by DNA replication and DNA damage checkpoint pathways via localization of small subunits; RNR3 has a paralog, RNR1, that arose from the whole genome duplication
10.4808	2.65324	8.05909	27.5945	4.88899e-60	1.6283e-57	125.641	YDL125C	HNT1	Adenosine 5'-monophosphoramidase; interacts physically and genetically with Kin28p, a CDK and TFIIK subunit, and genetically with CAK1; member of histidine triad (HIT) superfamily of nucleotide-binding proteins; protein abundance increases in response to DNA replication stress; human homolog HINT1 can complement yeast hnt1 mutant
10.4966	2.65725	7.00076	22.3705	3.36324e-49	2.61852e-47	101.24	YGL253W	HXK2	Hexokinase isoenzyme 2; phosphorylates glucose in cytosol; predominant hexokinase during growth on glucose; represses expression of HXK1, GLK1, induces expression of its own gene; antiapoptotic; phosphorylation/dephosphorylation at Ser14 by kinase Snf1p, phosphatase Glc7p-Reg1p regulates nucleocytoplasmic shuttling of Hxk2p; functions downstream of Sit4p in control of cell cycle, mitochondrial fu…
10.5883	2.68047	5.67941	26.4729	7.92788e-58	2.06642e-55	119.752	YJL173C	RFA3	Subunit of heterotrimeric Replication Protein A (RPA); RPA is a highly conserved single-stranded DNA binding protein complex involved in DNA replication, repair, recombination; RPA protects against inappropriate telomere recombination, and upon telomere uncapping, prevents cell proliferation by a checkpoint-independent pathway; with Sgs1p-Top2p-Rmi1p, stimulates DNA catenation/decatenation activi…
10.6053	2.68477	8.85891	28.1958	3.38426e-61	1.56067e-58	128.23	YGR061C	ADE6	Formylglycinamidine-ribonucleotide (FGAM)-synthetase; catalyzes a step in the 'de novo' purine nucleotide biosynthetic pathway
10.6261	2.69004	8.97017	9.11477	5.38265e-16	2.17446e-15	25.7065	YKL096W-A	CWP2	Covalently linked cell wall mannoprotein; major constituent of the cell wall; plays a role in stabilizing the cell wall; involved in low pH resistance; precursor is GPI-anchored
10.6296	2.69091	4.62404	4.68473	6.32316e-06	1.15677e-05	3.63196	YLL025W	PAU17	Protein of unknown function; member of the seripauperin multigene family encoded mainly in subtelomeric regions; SWAT-GFP and mCherry fusion proteins localize to the vacuole; YLL025W is not an essential gene
10.7065	2.71039	5.51543	13.3208	4.65725e-27	4.41776e-26	50.3174	YHL028W	WSC4	Endoplasmic reticulum (ER) membrane protein; involved in the translocation of soluble secretory proteins and insertion of membrane proteins into the ER membrane; may also have a role in the stress response but has only partial functional overlap with WSC1-3
10.7233	2.71464	8.91645	32.2381	1.43012e-68	2.1434e-65	144.783	YFR044C	DUG1	Cys-Gly metallo-di-peptidase; forms a complex with Dug2p and Dug3p to degrade glutathione (GSH) and other peptides containing a gamma-glu-X bond in an alternative pathway to GSH degradation by gamma-glutamyl transpeptidase (Ecm38p); human homolog CNDP2 can complement yeast dug1 mutant
10.725	2.71507	4.29529	15.2132	5.34069e-32	7.65967e-31	60.919	YNL320W	YNL320W	Putative protein of unknown function; the authentic, non-tagged protein is detected in highly purified mitochondria in high-throughput studies
10.7692	2.72628	8.78821	17.982	5.73558e-39	1.62192e-37	78.0388	YJL079C	PRY1	Sterol binding protein involved in the export of acetylated sterols; secreted glycoprotein and member of the CAP protein superfamily (cysteine-rich secretory proteins (CRISP), antigen 5, and pathogenesis related 1 proteins); sterol export function is redundant with that of PRY2; may be involved in detoxification of hydrophobic compounds; PRY1 has a paralog, PRY2, that arose from the whole genome …
10.8163	2.73819	8.22392	19.5497	9.62152e-43	4.00562e-41	86.6165	YBR208C	DUR1,2	Urea amidolyase; contains both urea carboxylase and allophanate hydrolase activities, degrades urea to CO2 and NH3; expression sensitive to nitrogen catabolite repression and induced by allophanate, an intermediate in allantoin degradation; protein abundance increases in response to DNA replication stress
11.0107	2.78741	3.78662	16.3521	6.57594e-35	1.23196e-33	67.1824	YKL127W	PGM1	Phosphoglucomutase, minor isoform; catalyzes the conversion from glucose-1-phosphate to glucose-6-phosphate, which is a key step in hexose metabolism; PGM1 has a paralog, PGM2, that arose from the whole genome duplication
11.0111	2.78751	7.32254	20.5262	4.99649e-45	2.62754e-43	91.7137	YLR043C	TRX1	Cytoplasmic thioredoxin isoenzyme; part of thioredoxin system which protects cells against oxidative and reductive stress; forms LMA1 complex with Pbi2p; acts as a cofactor for Tsa1p; required for ER-Golgi transport and vacuole inheritance; with Trx2p, facilitates mitochondrial import of small Tims Tim9p, Tim10p, Tim13p by maintaining them in reduced form; abundance increases iunder DNA replicati…
11.0498	2.7973	5.70464	28.0767	5.72672e-61	2.45226e-58	126.713	YOL049W	GSH2	Glutathione synthetase; catalyzes the ATP-dependent synthesis of glutathione (GSH) from gamma-glutamylcysteine and glycine; induced by oxidative stress and heat shock
11.0814	2.80529	10.4093	25.1147	4.55638e-55	7.00398e-53	114.467	YBR067C	TIP1	Major cell wall mannoprotein with possible lipase activity; transcription is induced by heat- and cold-shock; member of the Srp1p/Tip1p family of serine-alanine-rich proteins
11.1315	2.81798	4.52225	21.4401	4.05581e-47	2.61447e-45	95.9196	YDR144C	MKC7	GPI-anchored aspartyl protease; member of the yapsin family of proteases involved in cell wall growth and maintenance; shares functions with Yap3p and Kex2p; MKC7 has a paralog, YPS1, that arose from the whole genome duplication
11.1892	2.83259	6.06676	16.5478	2.10621e-35	4.08633e-34	69.8214	YAR015W	ADE1	N-succinyl-5-aminoimidazole-4-carboxamide ribotide synthetase; required for 'de novo' purine nucleotide biosynthesis; red pigment accumulates in mutant cells deprived of adenine; protein abundance increases in response to DNA replication stress
11.2696	2.85293	6.27264	17.8988	9.16993e-39	2.53335e-37	77.5422	YFL051C	YFL051C	Putative protein of unknown function; SWAT-GFP fusion protein localizes to the cell periphery while mCherry fusion protein localizes to both the cell periphery and vacuole; YFL051C is not an essential gene
11.3287	2.86791	8.20237	24.3339	1.93992e-53	2.64314e-51	110.844	YGR204W	ADE3	Cytoplasmic trifunctional enzyme C1-tetrahydrofolate synthase; involved in single carbon metabolism and required for biosynthesis of purines, thymidylate, methionine, and histidine; null mutation causes auxotrophy for adenine and histidine
11.3534	2.87415	6.68633	19.6351	6.04423e-43	2.53393e-41	87.02	YLL024C	SSA2	HSP70 family ATP-binding protein; involved in protein folding, vacuolar import of proteins; required for ubiquitin-dependent degradation of short-lived proteins; associated with chaperonin-containing T-complex; 98% identical to paralog Ssa1p with distinct functional specificity in propagation of yeast [URE3] prions and vacuolar-mediated degradation of gluconeogenesis enzymes; binds tRNA, has role…
11.3977	2.88538	6.88521	15.3895	1.87823e-32	2.80798e-31	63.171	YAL044C	GCV3	H subunit of the mitochondrial glycine decarboxylase complex; glycine decarboxylase is required for the catabolism of glycine to 5,10-methylene-THF; also required for all protein lipoylation; expression is regulated by levels of 5,10-methylene-THF
11.4689	2.9034	8.18444	32.7759	1.68465e-69	3.36649e-66	146.84	YBR011C	IPP1	Cytoplasmic inorganic pyrophosphatase (PPase); homodimer that catalyzes the rapid exchange of oxygens from Pi with water, highly expressed and essential for viability, active-site residues show identity to those from E. coli PPase
11.5812	2.93182	2.77156	9.86964	6.03787e-18	2.81908e-17	29.6532	YIL123W	SIM1	Protein of the SUN family (Sim1p, Uth1p, Nca3p, Sun4p); may participate in DNA replication; promoter contains SCB regulation box at -300 bp indicating that expression may be cell cycle-regulated; SIM1 has a paralog, SUN4, that arose from the whole genome duplication
11.699	2.96164	8.61653	24.0584	7.41651e-53	9.46e-51	109.472	YER044C	ERG28	Endoplasmic reticulum membrane protein; may facilitate protein-protein interactions between the Erg26p dehydrogenase and the Erg27p 3-ketoreductase and/or tether these enzymes to the ER, also interacts with Erg6p
11.7758	2.9811	6.81757	17.2946	2.84781e-37	6.72151e-36	73.9594	YMR006C	PLB2	Phospholipase B (lysophospholipase) involved in lipid metabolism; displays transacylase activity in vitro; overproduction confers resistance to lysophosphatidylcholine
11.7768	2.98134	4.76204	14.1467	3.15166e-29	3.64753e-28	55.4902	YPL256C	CLN2	G1 cyclin involved in regulation of the cell cycle; activates Cdc28p kinase to promote the G1 to S phase transition; late G1 specific expression depends on transcription factor complexes, MBF (Swi6p-Mbp1p) and SBF (Swi6p-Swi4p); CLN2 has a paralog, CLN1, that arose from the whole genome duplication; cell cycle arrest phenotype of the cln1 cln2 cln3 triple null mutant is complemented by any of hum…
11.8066	2.98889	5.30886	18.39	5.79792e-40	1.80096e-38	79.4904	YIL114C	POR2	Putative mitochondrial porin (voltage-dependent anion channel); not required for mitochondrial membrane permeability or mitochondrial osmotic stability; POR2 has a paralog, POR1, that arose from the whole genome duplication
11.8811	3.00775	5.4578	18.7742	6.82687e-41	2.29927e-39	82.0831	YLR359W	ADE13	Adenylosuccinate lyase; catalyzes two steps in the 'de novo' purine nucleotide biosynthetic pathway; expression is repressed by adenine and activated by Bas1p and Pho2p; mutations in human ortholog ADSL cause adenylosuccinase deficiency; human ADSL can complement yeast ADE13 null mutant
11.9266	3.01926	5.43587	22.4108	2.73969e-49	2.16111e-47	100.242	YNL283C	WSC2	Sensor-transducer of the stress-activated PKC1-MPK1 signaling pathway; involved in maintenance of cell wall integrity and recovery from heat shock; required for the arrest of secretion response; WSC2 has a paralog, WSC3, that arose from the whole genome duplication
11.9864	3.03441	5.32581	22.8863	2.47294e-50	2.24626e-48	102.823	YBR088C	POL30	Proliferating cell nuclear antigen (PCNA); functions as the sliding replication clamp for DNA polymerase delta; may function as a docking site for other proteins required for mitotic and meiotic chromosomal DNA replication and for DNA repair; PCNA ubiquitination at K164 plays a crucial role during Okazaki fragment processing
11.9908	3.03552	3.66539	15.6463	4.11658e-33	6.4774e-32	63.0296	YDR261C	EXG2	Exo-1,3-beta-glucanase; involved in cell wall beta-glucan assembly; may be anchored to the plasma membrane via a glycosylphosphatidylinositol (GPI) anchor
12.054	3.05151	6.53319	18.3332	7.96665e-40	2.42437e-38	79.8599	YLR153C	ACS2	Acetyl-coA synthetase isoform; along with Acs1p, acetyl-coA synthetase isoform is the nuclear source of acetyl-coA for histone acetylation; mutants affect global transcription; required for growth on glucose; expressed under anaerobic conditions
12.172	3.08138	7.71725	20.5569	4.24502e-45	2.25211e-43	91.829	YLR050C	YLR050C	Putative protein of unknown function; green fluorescent protein (GFP)-fusion protein localizes to the endoplasmic reticulum; YLR050C is not an essential gene
12.2049	3.08971	3.1904	16.0973	2.91022e-34	5.10139e-33	65.5243	YDL241W	YDL241W	Putative protein of unknown function; SWAT-GFP and mCherry fusion proteins localize to the endoplasmic reticulum; YDL241W is not an essential gene
12.2124	3.09162	8.85964	13.5706	1.02372e-27	1.02628e-26	52.4124	YML075C	HMG1	HMG-CoA reductase; catalyzes conversion of HMG-CoA to mevalonate, which is a rate-limiting step in sterol biosynthesis; one of two isozymes; localizes to nuclear envelope; overproduction induces formation of karmellae; forms foci at nuclear periphery upon DNA replication stress; HMG1 has a paralog, HMG2, that arose from the whole genome duplication; human homolog HMGCR can complement yeast hmg1 m…
12.4634	3.15515	4.15939	15.7983	1.68213e-33	2.77807e-32	64.3883	YGL039W	YGL039W	Aldehyde reductase; reduces aliphatic aldehyde substrates using NADH as cofactor; shown to reduce carbonyl compounds to chiral alcohols
12.6166	3.19395	4.61403	10.085	1.65499e-18	8.09962e-18	31.2987	YBR085W	AAC3	Mitochondrial inner membrane ADP/ATP translocator; exchanges cytosolic ADP for mitochondrially synthesized ATP; expressed under anaerobic conditions; similar to Aac1p; has roles in maintenance of viability and in respiration; AAC3 has a paralog, PET9, that arose from the whole genome duplication
12.781	3.23555	6.41245	15.5184	8.76012e-33	1.34314e-31	63.9136	YMR189W	GCV2	P subunit of the mitochondrial glycine decarboxylase complex; glycine decarboxylase is required for the catabolism of glycine to 5,10-methylene-THF; expression is regulated by levels of 5,10-methylene-THF in the cytoplasm
13.0945	3.31492	3.1641	17.1423	6.81305e-37	1.54129e-35	71.2737	YNL148C	ALF1	Alpha-tubulin folding protein; similar to mammalian cofactor B; Alf1p-GFP localizes to cytoplasmic microtubules; required for the folding of alpha-tubulin and may play an additional role in microtubule maintenance
13.17	3.33404	4.55188	17.7241	2.46534e-38	6.31612e-37	75.0769	YNR009W	NRM1	Transcriptional co-repressor of MBF-regulated gene expression; Nrm1p associates stably with promoters via MCB binding factor (MBF) to repress transcription upon exit from G1 phase
13.1986	3.34128	6.73095	23.289	3.29725e-51	3.29451e-49	105.397	YCL026C-B	HBN1	Protein of unknown function; similar to bacterial nitroreductases; green fluorescent protein (GFP)-fusion protein localizes to the cytoplasm and nucleus; protein becomes insoluble upon intracellular iron depletion; protein abundance increases in response to DNA replication stress
13.5053	3.41892	1.60009	15.792	1.7456e-33	2.86709e-32	63.3968	YHR213W-B	YHR213W-B	Pseudogenic fragment with similarity to flocculins; identified by gene-trapping, microarray-based expression analysis, and genome-wide homology searching; YHR213W-B has a paralog, YAR064W, that arose from a segmental duplication
13.7242	3.47434	6.59364	22.411	2.73674e-49	2.16111e-47	101.284	YOR128C	ADE2	Phosphoribosylaminoimidazole carboxylase; catalyzes a step in the 'de novo' purine nucleotide biosynthetic pathway; red pigment accumulates in mutant cells deprived of adenine
14.0006	3.5443	5.14366	23.1753	5.80931e-51	5.70931e-49	103.125	YPL189W	GUP2	Probable membrane protein; possible role in proton symport of glycerol; member of the MBOAT family of putative membrane-bound O-acyltransferases; homolog of the mammalian Hedgehog pathway modulator HHAT; GUP2 has a paralog, GUP1, that arose from the whole genome duplication
14.3386	3.62987	10.0883	27.0744	5.087e-59	1.52483e-56	123.335	YPL028W	ERG10	Acetyl-CoA C-acetyltransferase (acetoacetyl-CoA thiolase); cytosolic enzyme that transfers an acetyl group from one acetyl-CoA molecule to another, forming acetoacetyl-CoA; involved in the first step in mevalonate biosynthesis; human ACAT1 functionally complements the growth defect caused by repression of ERG10 expression
14.5986	3.69569	4.16633	16.9596	1.94774e-36	4.1852e-35	70.9537	YIL158W	AIM20	Protein of unknown function; overexpression causes cell cycle delay or arrest; green fluorescent protein (GFP)-fusion protein localizes to vacuole; null mutant displays elevated frequency of mitochondrial genome loss; relocalizes from nucleus to cytoplasm upon DNA replication stress; AIM20 has a paralog, SKG1, that arose from the whole genome duplication
14.6741	3.7148	3.9809	17.8521	1.19428e-38	3.25442e-37	75.4818	YOR315W	SFG1	Nuclear protein putative transcription factor; required for growth of superficial pseudohyphae (which do not invade the agar substrate) but not for invasive pseudohyphal growth; may act together with Phd1p; potential Cdc28p substrate
14.8836	3.76784	8.09612	23.6272	6.16512e-52	6.71999e-50	107.417	YLR058C	SHM2	Cytosolic serine hydroxymethyltransferase; converts serine to glycine plus 5,10 methylenetetrahydrofolate; major isoform involved in generating precursors for purine, pyrimidine, amino acid, and lipid biosynthesis
15.564	3.94009	7.98628	14.9639	2.35353e-31	3.25853e-30	60.4264	YJR150C	DAN1	Cell wall mannoprotein; has similarity to Tir1p, Tir2p, Tir3p, and Tir4p; expressed under anaerobic conditions, completely repressed during aerobic growth
15.6873	3.9713	7.91916	18.3537	7.10434e-40	2.17298e-38	79.5876	YJL196C	ELO1	Elongase I, medium-chain acyl elongase; catalyzes carboxy-terminal elongation of unsaturated C12-C16 fatty acyl-CoAs to C16-C18 fatty acids; ELO1 has a paralog, ELO2, that arose from the whole genome duplication
15.7811	3.99505	7.71518	14.6174	1.8657e-30	2.37976e-29	58.4429	YDR044W	HEM13	Coproporphyrinogen III oxidase; oxygen-requiring enzyme that catalyzes sixth step in heme biosynthetic pathway; transcription is repressed by oxygen and heme (via Rox1p and Hap1p); human homolog CPOX can complement yeast mutant and allow growth of haploid null after sporulation of a heterozygous diploid
16.1713	4.09383	5.28159	12.9063	5.79157e-26	5.03925e-25	48.0516	YJR047C	ANB1	Translation elongation factor eIF-5A; previously thought to function in translation initiation; undergoes an essential hypusination modification; expressed under anaerobic conditions; ANB1 has a paralog, HYP2, that arose from the whole genome duplication; human EIF5A complements the inviability of the yeast hyp2 anb1 double null mutant
16.2325	4.10932	6.83929	17.7817	1.77932e-38	4.71993e-37	76.5231	YML058W-A	HUG1	Ribonucleotide reductase inhibitor; intrinsically disordered protein that binds to and inhibits Rnr2p; involved in the Mec1p-mediated checkpoint pathway; transcription is induced by genotoxic stress and by activation of the Rad53p pathway; protein abundance increases in response to DNA replication stress
16.7325	4.23589	5.66036	13.4267	2.44925e-27	2.37978e-26	51.31	YMR120C	ADE17	Enzyme of 'de novo' purine biosynthesis; contains both 5-aminoimidazole-4-carboxamide ribonucleotide transformylase and inosine monophosphate cyclohydrolase activities; ADE17 has a paralog, ADE16, that arose from the whole genome duplication; ade16 ade17 mutants require adenine and histidine
16.8684	4.2703	7.11171	21.6099	1.67786e-47	1.11764e-45	97.2512	YKL096W	CWP1	Cell wall mannoprotein that localizes to birth scars of daughter cells; linked to a beta-1,3- and beta-1,6-glucan heteropolymer through a phosphodiester bond; required for propionic acid resistance
17.466	4.42158	7.05095	17.2628	3.41614e-37	7.87682e-36	73.2014	YOR247W	SRL1	Mannoprotein that exhibits a tight association with the cell wall; required for cell wall stability in the absence of GPI-anchored mannoproteins; has a high serine-threonine content; expression is induced in cell wall mutants; SRL1 has a paralog, SVS1, that arose from the whole genome duplication
18.6047	4.70985	9.08917	21.6477	1.37922e-47	9.50392e-46	97.049	YIL011W	TIR3	Cell wall mannoprotein; member of Srp1p/Tip1p family of serine-alanine-rich proteins; expressed under anaerobic conditions and required for anaerobic growth; TIR3 has a paralog, TIR2, that arose from the whole genome duplication
19.2177	4.86505	9.67014	27.1287	3.97758e-59	1.25503e-56	123.336	YOR009W	TIR4	Cell wall mannoprotein; expressed under anaerobic conditions and required for anaerobic growth; transcription is also induced by cold shock; member of the Srp1p/Tip1p family of serine-alanine-rich proteins
21.1753	5.36061	3.43698	14.0893	4.45318e-29	5.11433e-28	53.9903	YNL300W	TOS6	Glycosylphosphatidylinositol-dependent cell wall protein; expression is periodic and decreases in respone to ergosterol perturbation or upon entry into stationary phase; depletion increases resistance to lactic acid
24.3253	6.15804	9.5137	28.3687	1.5813e-61	7.89993e-59	127.871	YOR010C	TIR2	Putative cell wall mannoprotein; member of the Srp1p/Tip1p family of serine-alanine-rich proteins; transcription is induced by cold shock and anaerobiosis; TIR2 has a paralog, TIR3, that arose from the whole genome duplication
34.2476	8.66991	7.96329	17.8865	9.83058e-39	2.69107e-37	75.2818	YER011W	TIR1	Cell wall mannoprotein; expression is downregulated at acidic pH and induced by cold shock and anaerobiosis; abundance is increased in cells cultured without shaking; member of the Srp1p/Tip1p family of serine-alanine-rich proteins

## Sheet: DC3_2019
logFC	logFC_adj	AveExpr	t	P.Value	adj.P.Val	B	ORF	COMMON	DESCRIPTION
-31.9432	-8.39684	4.62404	-20.1211	4.3651e-44	1.10885e-42	88.0287	YLL025W	PAU17	Protein of unknown function; member of the seripauperin multigene family encoded mainly in subtelomeric regions; SWAT-GFP and mCherry fusion proteins localize to the vacuole; YLL025W is not an essential gene
-30.5306	-8.02551	7.96329	-29.9312	1.88718e-64	4.91898e-62	134.879	YER011W	TIR1	Cell wall mannoprotein; expression is downregulated at acidic pH and induced by cold shock and anaerobiosis; abundance is increased in cells cultured without shaking; member of the Srp1p/Tip1p family of serine-alanine-rich proteins
-27.2648	-7.16703	7.98628	-33.8366	2.6804e-71	3.2138e-68	150.063	YJR150C	DAN1	Cell wall mannoprotein; has similarity to Tir1p, Tir2p, Tir3p, and Tir4p; expressed under anaerobic conditions, completely repressed during aerobic growth
-26.2892	-6.91059	9.08917	-35.69	2.44561e-74	3.66535e-71	156.871	YIL011W	TIR3	Cell wall mannoprotein; member of Srp1p/Tip1p family of serine-alanine-rich proteins; expressed under anaerobic conditions and required for anaerobic growth; TIR3 has a paralog, TIR2, that arose from the whole genome duplication
-23.1124	-6.07549	5.06371	-19.8183	2.23714e-43	5.32209e-42	87.075	YBR301W	PAU24	Cell wall mannoprotein; has similarity to Tir1p, Tir2p, Tir3p, and Tir4p; member of the seripauperin multigene family encoded mainly in subtelomeric regions; expressed under anaerobic conditions, completely repressed during aerobic growth
-22.933	-6.02834	6.95608	-30.6985	7.59027e-66	2.39493e-63	138.326	YLR303W	MET17	O-acetyl homoserine-O-acetyl serine sulfhydrylase; required for Methionine and cysteine biosynthesis
-22.5882	-5.93772	9.5137	-30.3859	2.7912e-65	8.36661e-63	136.878	YOR010C	TIR2	Putative cell wall mannoprotein; member of the Srp1p/Tip1p family of serine-alanine-rich proteins; transcription is induced by cold shock and anaerobiosis; TIR2 has a paralog, TIR3, that arose from the whole genome duplication
-21.3821	-5.62068	3.16205	-17.9748	5.97221e-39	9.25153e-38	75.8998	YFL020C	PAU5	Member of the seripauperin multigene family; encoded mainly in subtelomeric regions; induced during alcoholic fermentation; induced by low temperature and also by anaerobic conditions; negatively regulated by oxygen and repressed by heme
-19.9381	-5.24109	2.60901	-18.469	3.73021e-40	6.37111e-39	78.5563	YGL261C	PAU11	Putative protein of unknown function; member of the seripauperin multigene family encoded mainly in subtelomeric regions; mRNA expression appears to be regulated by SUT1 and UPC2
-19.7784	-5.1991	7.82061	-24.0239	8.77847e-53	5.26269e-51	109.226	YOR011W	AUS1	Plasma membrane sterol transporter of the ATP-binding cassette family; required, along with Pdr11p, for uptake of exogenous sterols and their incorporation into the plasma membrane; activity is stimulated by phosphatidylserine; sterol uptake is required for anaerobic growth because sterol biosynthesis requires oxygen; AUS1 has a paralog, PDR11, that arose from the whole genome duplication
-19.144	-5.03235	11.3161	-27.5786	5.24953e-60	8.06948e-58	125.2	YGR144W	THI4	Thiazole synthase; abundant protein involved in the formation of the thiazole moiety of thiamine during thiamine biosynthesis; acts more as a co-substrate rather than an enzyme by providing the sulphur source for thiazole formation; undergoes a single turnover only; required for mitochondrial genome stability in response to DNA damaging agents
-19.0041	-4.99557	4.61403	-23.0391	1.14814e-50	5.73593e-49	103.692	YBR085W	AAC3	Mitochondrial inner membrane ADP/ATP translocator; exchanges cytosolic ADP for mitochondrially synthesized ATP; expressed under anaerobic conditions; similar to Aac1p; has roles in maintenance of viability and in respiration; AAC3 has a paralog, PET9, that arose from the whole genome duplication
-18.929	-4.97583	8.16095	-36.3436	2.21883e-75	6.65094e-72	159.488	YCL018W	LEU2	Beta-isopropylmalate dehydrogenase (IMDH); catalyzes the third step in the leucine biosynthesis pathway; can additionally catalyze the conversion of beta-ethylmalate into alpha-ketovalerate
-18.8166	-4.94629	6.19115	-26.4464	8.95652e-58	1.0131e-55	119.96	YJR151C	DAN4	Cell wall mannoprotein; has similarity to Tir1p, Tir2p, Tir3p, and Tir4p; expressed under anaerobic conditions, completely repressed during aerobic growth
-18.6983	-4.91519	4.95739	-21.1553	1.79772e-46	5.55534e-45	94.1331	YKL001C	MET14	Adenylylsulfate kinase; required for sulfate assimilation and involved in methionine metabolism; human homolog PAPSS2 complements yeast null mutant
-18.488	-4.85991	7.58957	-18.4034	5.38174e-40	9.06279e-39	80.1769	YLR134W	PDC5	Minor isoform of pyruvate decarboxylase; key enzyme in alcoholic fermentation, decarboxylates pyruvate to acetaldehyde, regulation is glucose- and ethanol-dependent, repressed by thiamine, involved in amino acid catabolism
-18.4865	-4.85951	9.67014	-25.8074	1.73631e-56	1.76427e-54	117.401	YOR009W	TIR4	Cell wall mannoprotein; expressed under anaerobic conditions and required for anaerobic growth; transcription is also induced by cold shock; member of the Srp1p/Tip1p family of serine-alanine-rich proteins
-18.1497	-4.77097	7.8611	-26.968	8.2455e-59	1.0746e-56	122.803	YLR438W	CAR2	L-ornithine transaminase (OTAse); catalyzes the second step of arginine degradation, expression is dually-regulated by allophanate induction and a specific arginine induction process; not nitrogen catabolite repression sensitive; protein abundance increases in response to DNA replication stress; human homolog OAT complements yeast null mutant
-18.1175	-4.7625	0.731343	-17.2245	4.25443e-37	5.61791e-36	70.4063	YIR041W	PAU15	Protein of unknown function; member of the seripauperin multigene family encoded mainly in subtelomeric regions; SWAT-GFP and mCherry fusion proteins localize to the vacuole
-17.5658	-4.61749	6.04768	-27.6908	3.17958e-60	5.15178e-58	125.844	YBR092C	PHO3	Constitutively expressed acid phosphatase similar to Pho5p; brought to the cell surface by transport vesicles; hydrolyzes thiamin phosphates in the periplasmic space, increasing cellular thiamin uptake; expression is repressed by thiamin
-17.5255	-4.60689	3.25577	-14.2634	1.56065e-29	1.15793e-28	55.5732	YLR037C	PAU23	Cell wall mannoprotein; has similarity to Tir1p, Tir2p, Tir3p, and Tir4p; member of the seripauperin multigene family encoded mainly in subtelomeric regions; expressed under anaerobic conditions, completely repressed during aerobic growth
-17.2693	-4.53955	7.71518	-22.0659	1.59584e-48	6.13271e-47	99.6542	YDR044W	HEM13	Coproporphyrinogen III oxidase; oxygen-requiring enzyme that catalyzes sixth step in heme biosynthetic pathway; transcription is repressed by oxygen and heme (via Rox1p and Hap1p); human homolog CPOX can complement yeast mutant and allow growth of haploid null after sporulation of a heterozygous diploid
-17.0655	-4.48596	3.41002	-16.6017	1.54068e-35	1.78653e-34	69.2904	YMR317W	YMR317W	Putative protein of unknown function; has some similarity to sialidase from Trypanosoma; YMR317W is not an essential gene
-16.9388	-4.45266	6.90872	-35.787	1.70899e-74	3.41513e-71	157.748	YJR137C	MET5	Sulfite reductase beta subunit; involved in amino acid biosynthesis, transcription repressed by methionine
-16.7972	-4.41545	8.505	-16.4118	4.64337e-35	5.1838e-34	69.1261	YEL027W	VMA3	Proteolipid subunit c of the V0 domain of vacuolar H(+)-ATPase; dicyclohexylcarbodiimide binding subunit; required for vacuolar acidification and important for copper and iron metal ion homeostasis
-16.7085	-4.39212	7.56785	-14.5944	2.14095e-30	1.67998e-29	58.5155	YGL256W	ADH4	Alcohol dehydrogenase isoenzyme type IV; dimeric enzyme demonstrated to be zinc-dependent despite sequence similarity to iron-activated alcohol dehydrogenases; transcription is induced in response to zinc deficiency
-16.6361	-4.3731	2.43447	-12.0476	1.08995e-23	5.64758e-23	42.5322	YGR294W	PAU12	Protein of unknown function; member of the seripauperin multigene family encoded mainly in subtelomeric regions; SWAT-GFP fusion protein localizes to both the endoplasmic reticulum and vacuole
-16.1798	-4.25314	3.54601	-10.9021	1.17697e-20	4.98494e-20	36.0052	YAR020C	PAU7	Member of the seripauperin multigene family; active during alcoholic fermentation, regulated by anaerobiosis, inhibited by oxygen, repressed by heme
-16.0988	-4.23185	7.22843	-27.1932	2.9712e-59	4.34447e-57	123.733	YOL155C	HPF1	Haze-protective mannoprotein; reduces the particle size of aggregated proteins in white wines
-16.0366	-4.21552	3.57219	-22.2408	6.51788e-49	2.60498e-47	98.6602	YJL213W	YJL213W	Protein of unknown function that may interact with ribosomes; periodically expressed during the yeast metabolic cycle; phosphorylated in vitro by the mitotic exit network (MEN) kinase complex, Dbf2p/Mob1p
-15.944	-4.19117	2.77156	-18.0489	3.93251e-39	6.18777e-38	76.6738	YIL123W	SIM1	Protein of the SUN family (Sim1p, Uth1p, Nca3p, Sun4p); may participate in DNA replication; promoter contains SCB regulation box at -300 bp indicating that expression may be cell cycle-regulated; SIM1 has a paralog, SUN4, that arose from the whole genome duplication
-15.7816	-4.14849	7.35775	-24.5515	6.77167e-54	4.77602e-52	111.824	YER091C	MET6	Cobalamin-independent methionine synthase; involved in methionine biosynthesis and regeneration; requires a minimum of two glutamates on the methyltetrahydrofolate substrate, similar to bacterial metE homologs
-15.772	-4.14594	5.70408	-31.5959	1.9054e-67	1.14229e-64	141.657	YBR038W	CHS2	Chitin synthase II; catalyzes transfer of N-acetylglucosamine (GlcNAc) to chitin upon activation of zymogenic form; required for chitin synthesis in the primary septum during cytokinesis; localization regulated by Cdk1p during mitosis; phosphorylation by Dbf2p kinase regulates its dynamics and chitin synthesis during cytokinesis
-15.767	-4.14464	4.89014	-26.7997	1.77384e-58	2.21545e-56	121.114	YJL060W	BNA3	Kynurenine aminotransferase; catalyzes formation of kynurenic acid from kynurenine; potential Cdc28p substrate
-15.7666	-4.14453	2.32604	-14.0596	5.32615e-29	3.81485e-28	53.7759	YCR075C	ERS1	Protein involved in cystine transport; localizes to the vacuole, plasma membrane and endosome; similarity to human cystinosin, a H(+)-driven transporter involved in L-cystine export from lysosomes and implicated in the disease cystinosis; contains seven transmembrane domains; mutation is functionally complemented by human CTNS
-15.6272	-4.1079	5.21959	-15.2792	3.61001e-32	3.16404e-31	62.2733	YOR237W	HES1	Protein implicated in the regulation of ergosterol biosynthesis; one of a seven member gene family with a common essential function and non-essential unique functions; similar to human oxysterol binding protein (OSBP); SWAT-GFP and mCherry fusion proteins localize to the bud neck and vacuolar membrane; HES1 has a paralog, KES1, that arose from the whole genome duplication
-15.4051	-4.0495	2.53613	-15.9989	5.17838e-34	5.2707e-33	65.1053	YHL044W	YHL044W	Putative integral membrane protein; member of DUP240 gene family; green fluorescent protein (GFP)-fusion protein localizes to the plasma membrane in a punctate pattern
-15.2205	-4.00097	7.91916	-24.7837	2.21543e-54	1.66019e-52	112.906	YJL196C	ELO1	Elongase I, medium-chain acyl elongase; catalyzes carboxy-terminal elongation of unsaturated C12-C16 fatty acyl-CoAs to C16-C18 fatty acids; ELO1 has a paralog, ELO2, that arose from the whole genome duplication
-15.1095	-3.97181	6.81876	-19.3012	3.73892e-42	7.92044e-41	85.2015	YGR019W	UGA1	Gamma-aminobutyrate (GABA) transaminase; also known as 4-aminobutyrate aminotransferase; involved in the 4-aminobutyrate and glutamate degradation pathways; required for normal oxidative stress tolerance and nitrogen utilization; protein abundance increases in response to DNA replication stress
-14.9242	-3.92308	3.16205	-11.8045	4.80657e-23	2.36774e-22	41.3333	YCR104W	PAU3	Member of the seripauperin multigene family; encoded mainly in subtelomeric region; active during alcoholic fermentation; regulated by anaerobiosis; negatively regulated by oxygen; repressed by heme
-14.7751	-3.88391	5.28159	-19.3717	2.54274e-42	5.44418e-41	85.5458	YJR047C	ANB1	Translation elongation factor eIF-5A; previously thought to function in translation initiation; undergoes an essential hypusination modification; expressed under anaerobic conditions; ANB1 has a paralog, HYP2, that arose from the whole genome duplication; human EIF5A complements the inviability of the yeast hyp2 anb1 double null mutant
-14.7053	-3.86555	7.83394	-30.7269	6.74738e-66	2.36753e-63	138.704	YFR030W	MET10	Subunit alpha of assimilatory sulfite reductase; complex converts sulfite into sulfide
-14.6529	-3.85176	6.42839	-16.9513	2.04321e-36	2.54657e-35	72.0993	YBR006W	UGA2	Succinate semialdehyde dehydrogenase; involved in the utilization of gamma-aminobutyrate (GABA) as a nitrogen source; part of the 4-aminobutyrate and glutamate degradation pathways; localized to the cytoplasm
-14.4882	-3.80848	3.97535	-11.842	3.82454e-23	1.89802e-22	41.6348	YML083C	YML083C	Protein of unknown function; transcriptionally regulated by Upc2p via an upstream sterol response element; strong increase in transcript abundance during anaerobic growth compared to aerobic growth; cells deleted for YML083C do not exhibit growth defects in anerobic or anaerobic conditions
-14.3706	-3.77757	7.05095	-22.8693	2.6936e-50	1.31285e-48	103.677	YOR247W	SRL1	Mannoprotein that exhibits a tight association with the cell wall; required for cell wall stability in the absence of GPI-anchored mannoproteins; has a high serine-threonine content; expression is induced in cell wall mutants; SRL1 has a paralog, SVS1, that arose from the whole genome duplication
-14.2926	-3.75706	6.33656	-19.5698	8.62047e-43	1.92835e-41	86.4102	YIL013C	PDR11	ATP-binding cassette (ABC) transporter; multidrug transporter involved in multiple drug resistance; mediates sterol uptake when sterol biosynthesis is compromised; regulated by Pdr1p; required for anaerobic growth; PDR11 has a paralog, AUS1, that arose from the whole genome duplication
-13.7348	-3.61044	3.76835	-9.93313	4.12476e-18	1.4026e-17	30.3663	YEL049W	PAU2	Member of the seripauperin multigene family; encoded mainly in subtelomeric region; active during alcoholic fermentation; regulated by anaerobiosis; negatively regulated by oxygen; repressed by heme
-13.689	-3.59839	7.03417	-23.1416	6.87625e-51	3.64806e-49	104.921	YOL055C	THI20	Trifunctional enzyme of thiamine biosynthesis, degradation and salvage; has hydroxymethylpyrimidine (HMP) kinase, HMP-phosphate (HMP-P) kinase and thiaminase activities; member of a gene family with THI21 and THI22; HMP and HMP-P kinase activity redundant with Thi21p
-13.6526	-3.58883	9.56717	-20.6309	2.86359e-45	7.87488e-44	92.2703	YCR012W	PGK1	3-phosphoglycerate kinase; catalyzes transfer of high-energy phosphoryl groups from the acyl phosphate of 1,3-bisphosphoglycerate to ADP to produce ATP; key enzyme in glycolysis and gluconeogenesis
-13.6496	-3.58804	4.16633	-25.0933	5.04507e-55	4.08719e-53	113.796	YIL158W	AIM20	Protein of unknown function; overexpression causes cell cycle delay or arrest; green fluorescent protein (GFP)-fusion protein localizes to vacuole; null mutant displays elevated frequency of mitochondrial genome loss; relocalizes from nucleus to cytoplasm upon DNA replication stress; AIM20 has a paralog, SKG1, that arose from the whole genome duplication
-13.4418	-3.53342	8.0635	-22.2712	5.58101e-49	2.26068e-47	100.697	YLR179C	YLR179C	Protein of unknown function with similarity to Tfs1p; transcription is activated by paralogous proteins Yrm1p and Yrr1p along with proteins involved in multidrug resistance; GFP-tagged protein localizes to the cytoplasm and nucleus
-13.2416	-3.48079	6.07189	-26.3506	1.39277e-57	1.51812e-55	119.869	YML052W	SUR7	Plasma membrane protein, component of eisosomes; long-lived protein that remains stable in eisosomes of mother cells while other eisosome proteins, Pil1p and Lsp1p, turn over; may function to anchor the eisosome in place; sporulation and plasma membrane sphingolipid content are altered in mutants; localizes to furrow-like invaginations (MCC patches)
-13.156	-3.4583	6.81757	-24.2524	2.88279e-53	1.81919e-51	110.421	YMR006C	PLB2	Phospholipase B (lysophospholipase) involved in lipid metabolism; displays transacylase activity in vitro; overproduction confers resistance to lysophosphatidylcholine
-13.0125	-3.42058	5.30886	-29.0817	7.10294e-63	1.70328e-60	131.68	YIL114C	POR2	Putative mitochondrial porin (voltage-dependent anion channel); not required for mitochondrial membrane permeability or mitochondrial osmotic stability; POR2 has a paralog, POR1, that arose from the whole genome duplication
-12.9004	-3.39109	3.54126	-26.8413	1.46735e-58	1.87165e-56	119.696	YAR018C	KIN3	Nonessential serine/threonine protein kinase; possible role in DNA damage response; influences tolerance to high levels of ethanol
-12.7857	-3.36094	3.9809	-24.3656	1.66342e-53	1.13321e-51	110.162	YOR315W	SFG1	Nuclear protein putative transcription factor; required for growth of superficial pseudohyphae (which do not invade the agar substrate) but not for invasive pseudohyphal growth; may act together with Phd1p; potential Cdc28p substrate
-12.7603	-3.35428	11.3733	-32.2582	1.31985e-68	1.13036e-65	144.231	YGR254W	ENO1	Enolase I, a phosphopyruvate hydratase; catalyzes conversion of 2-phosphoglycerate to phosphoenolpyruvate during glycolysis and the reverse reaction during gluconeogenesis; expression repressed in response to glucose; protein abundance increases in response to DNA replication stress; N-terminally propionylated in vivo; ENO1 has a paralog, ENO2, that arose from the whole genome duplication
-12.7129	-3.34181	3.2574	-11.7657	6.09281e-23	2.96963e-22	41.0433	YHR143W	DSE2	Daughter cell-specific secreted protein with similarity to glucanases; degrades cell wall from the daughter side causing daughter to separate from mother; expression is repressed by cAMP
-12.6957	-3.33728	4.53659	-14.2426	1.76952e-29	1.30805e-28	56.0204	YGR131W	FHN1	Protein of unknown function; induced by ketoconazole; promoter region contains sterol regulatory element motif, which has been identified as a Upc2p-binding site; overexpression complements function of Nce102p in NCE102 deletion strain; FHN1 has a paralog, NCE102, that arose from the whole genome duplication
-12.6887	-3.33546	6.73966	-17.7627	1.98091e-38	2.93223e-37	76.8086	YHR039C	MSC7	Protein of unknown function; green fluorescent protein (GFP)-fusion protein localizes to the endoplasmic reticulum; msc7 mutants are defective in directing meiotic recombination events to homologous chromatids
-12.6342	-3.32112	8.09612	-19.1849	7.07677e-42	1.4355e-40	84.5931	YLR058C	SHM2	Cytosolic serine hydroxymethyltransferase; converts serine to glycine plus 5,10 methylenetetrahydrofolate; major isoform involved in generating precursors for purine, pyrimidine, amino acid, and lipid biosynthesis
-12.6032	-3.31296	5.23789	-15.6482	4.07233e-33	3.86291e-32	64.4114	YCR020C	PET18	Protein of unknown function; has weak similarity to proteins involved in thiamin metabolism; expression is induced in the absence of thiamin
-12.5776	-3.30624	4.64787	-18.7151	9.48074e-41	1.71713e-39	81.4934	YPL258C	THI21	Hydroxymethylpyrimidine (HMP) and HMP-phosphate kinase; involved in thiamine biosynthesis; member of a gene family with THI20 and THI22; functionally redundant with Thi20p
-12.5714	-3.30461	0.256547	-9.46539	6.75271e-17	2.13741e-16	27.2066	YGL258W	VEL1	Protein of unknown function; highly induced in zinc-depleted conditions and has increased expression in NAP1 deletion mutants; VEL1 has a paralog, YOR387C, that arose from a single-locus duplication
-12.5608	-3.30183	3.43698	-14.063	5.2194e-29	3.74734e-28	55.1757	YNL300W	TOS6	Glycosylphosphatidylinositol-dependent cell wall protein; expression is periodic and decreases in respone to ergosterol perturbation or upon entry into stationary phase; depletion increases resistance to lactic acid
-12.4219	-3.26533	6.20684	-21.0987	2.41949e-46	7.32568e-45	94.5639	YNL327W	EGT2	Glycosylphosphatidylinositol (GPI)-anchored cell wall endoglucanase; required for proper cell separation after cytokinesis; expression is activated by Swi5p and tightly regulated in a cell cycle-dependent manner
-12.1518	-3.19433	10.8936	-27.8973	1.26776e-60	2.30309e-58	126.75	YJL052W	TDH1	Glyceraldehyde-3-phosphate dehydrogenase (GAPDH), isozyme 1; involved in glycolysis and gluconeogenesis; tetramer that catalyzes the reaction of glyceraldehyde-3-phosphate to 1,3 bis-phosphoglycerate; detected in the cytoplasm and cell wall; protein abundance increases in response to DNA replication stress; GAPDH-derived antimicrobial peptides secreted by S. cerevisiae are active against a wide v…
-12.1441	-3.19229	6.10592	-25.096	4.98246e-55	4.08719e-53	114.306	YGR284C	ERV29	Protein localized to COPII-coated vesicles; involved in vesicle formation and incorporation of specific secretory cargo; protein abundance increases in response to DNA replication stress
-12.1296	-3.18849	7.71725	-22.6292	9.04551e-50	4.04685e-48	102.543	YLR050C	YLR050C	Putative protein of unknown function; green fluorescent protein (GFP)-fusion protein localizes to the endoplasmic reticulum; YLR050C is not an essential gene
-12.1135	-3.18425	3.9347	-17.1723	5.73679e-37	7.47654e-36	72.6265	YNL058C	YNL058C	Putative protein of unknown function; green fluorescent protein (GFP)-fusion protein localizes to vacuole; not an essential gene; YNL058C has a paralog, PRM5, that arose from the whole genome duplication
-12.1066	-3.18244	6.037	-13.8333	2.08814e-28	1.44221e-27	53.9095	YJL105W	SET4	Protein of unknown function, contains a SET domain; SET4 has a paralog, SET3, that arose from the whole genome duplication
-12.0839	-3.17646	1.60009	-17.9547	6.68741e-39	1.02797e-37	76.3608	YHR213W-B	YHR213W-B	Pseudogenic fragment with similarity to flocculins; identified by gene-trapping, microarray-based expression analysis, and genome-wide homology searching; YHR213W-B has a paralog, YAR064W, that arose from a segmental duplication
-11.9864	-3.15084	6.34811	-22.2126	7.52768e-49	2.98864e-47	100.336	YGL125W	MET13	Major isozyme of methylenetetrahydrofolate reductase; catalyzes the reduction of 5,10-methylenetetrahydrofolate to 5-methyltetrahydrofolate in the methionine biosynthesis pathway
-11.9097	-3.13068	4.48093	-9.02796	8.97233e-16	2.67076e-15	25.3459	YIR031C	DAL7	Malate synthase; can accept butyryl-CoA as acyl-CoA donor in addition to traditional substrate acetyl-CoA; recycles glyoxylate generated during allantoin degradation; SWAT-GFP and mCherry fusion proteins localize to the cytosol; expression sensitive to nitrogen catabolite repression and induced by allophanate, an intermediate in allantoin degradation
-11.8348	-3.111	1.57501	-10.704	3.9208e-20	1.52929e-19	34.4456	YLR461W	PAU4	Member of the seripauperin multigene family; encoded mainly in subtelomeric regions; SWAT-GFP fusion protein localizes to the endoplasmic reticulum and vacuole, while mCherry fusion localizes to just the vacuole; active during alcoholic fermentation; regulated by anaerobiosis; negatively regulated by oxygen; repressed by heme
-11.7471	-3.08794	6.3475	-28.0163	7.47845e-61	1.40104e-58	127.529	YIL074C	SER33	3-phosphoglycerate dehydrogenase and alpha-ketoglutarate reductase; 3PG dehydrogenase that catalyzes the first step in serine and glycine biosynthesis; also functions as an alpha-ketoglutarate reductase, converting alpha-ketoglutarate to D-2-hydroxyglutarate (D-2HG); localizes to the cytoplasm; SER33 has a paralog, SER3, that arose from the whole genome duplication
-11.6906	-3.07309	8.05909	-31.0586	1.71367e-66	7.90266e-64	140.102	YDL125C	HNT1	Adenosine 5'-monophosphoramidase; interacts physically and genetically with Kin28p, a CDK and TFIIK subunit, and genetically with CAK1; member of histidine triad (HIT) superfamily of nucleotide-binding proteins; protein abundance increases in response to DNA replication stress; human homolog HINT1 can complement yeast hnt1 mutant
-11.6803	-3.07037	8.22392	-20.7852	1.26376e-45	3.60772e-44	93.1352	YBR208C	DUR1,2	Urea amidolyase; contains both urea carboxylase and allophanate hydrolase activities, degrades urea to CO2 and NH3; expression sensitive to nitrogen catabolite repression and induced by allophanate, an intermediate in allantoin degradation; protein abundance increases in response to DNA replication stress
-11.6774	-3.0696	7.64741	-26.2934	1.81325e-57	1.94114e-55	119.906	YHR208W	BAT1	Mitochondrial branched-chain amino acid (BCAA) aminotransferase; preferentially involved in BCAA biosynthesis; homolog of murine ECA39; highly expressed during logarithmic phase and repressed during stationary phase; BAT1 has a paralog, BAT2, that arose from the whole genome duplication
-11.5973	-3.04855	9.32008	-17.2009	4.86844e-37	6.40051e-36	73.614	YJL158C	CIS3	Mannose-containing glycoprotein constituent of the cell wall; member of the PIR (proteins with internal repeats) family
-11.568	-3.04084	7.17144	-31.6854	1.32507e-67	8.82646e-65	142.605	YGL009C	LEU1	Isopropylmalate isomerase; catalyzes the second step in the leucine biosynthesis pathway
-11.5394	-3.03334	8.61653	-23.7858	2.82125e-52	1.58069e-50	108.167	YER044C	ERG28	Endoplasmic reticulum membrane protein; may facilitate protein-protein interactions between the Erg26p dehydrogenase and the Erg27p 3-ketoreductase and/or tether these enzymes to the ER, also interacts with Erg6p
-11.527	-3.03008	3.78662	-23.6037	6.92384e-52	3.84337e-50	105.797	YKL127W	PGM1	Phosphoglucomutase, minor isoform; catalyzes the conversion from glucose-1-phosphate to glucose-6-phosphate, which is a key step in hexose metabolism; PGM1 has a paralog, PGM2, that arose from the whole genome duplication
-11.5133	-3.02648	1.52477	-9.62602	2.59353e-17	8.39082e-17	28.2902	YAL068C	PAU8	Protein of unknown function; member of the seripauperin multigene family encoded mainly in subtelomeric regions
-11.4963	-3.02199	9.5135	-25.597	4.65769e-56	4.36295e-54	116.705	YDR345C	HXT3	Low affinity glucose transporter of the major facilitator superfamily; expression is induced in low or high glucose conditions; HXT3 has a paralog, HXT5, that arose from the whole genome duplication
-11.4959	-3.02191	3.99165	-16.6244	1.35137e-35	1.57226e-34	69.3423	YGL104C	VPS73	Mitochondrial protein; mutation affects vacuolar protein sorting; putative transporter; member of the sugar porter family; VPS73 has a paralog, YBR241C, that arose from the whole genome duplication
-11.4918	-3.02083	7.97046	-26.5447	5.69885e-58	6.69894e-56	121.047	YBR183W	YPC1	Alkaline ceramidase; also has reverse (CoA-independent) ceramide synthase activity; catalyzes both breakdown and synthesis of phytoceramide; overexpression confers fumonisin B1 resistance; YPC1 has a paralog, YDC1, that arose from the whole genome duplication
-11.4395	-3.00707	1.84259	-10.9788	7.38394e-21	3.15515e-20	35.8902	YBR182C-A	YBR182C-A	Putative protein of unknown function; identified by gene-trapping, microarray-based expression analysis, and genome-wide homology searching
-11.37	-2.9888	5.50308	-17.7505	2.12359e-38	3.13569e-37	76.5611	YNR067C	DSE4	Daughter cell-specific secreted protein with similarity to glucanases; degrades cell wall from the daughter side causing daughter to separate from mother
-11.3665	-2.98788	3.2495	-14.9637	2.35574e-31	1.99473e-30	60.0203	YJR010W	MET3	ATP sulfurylase; catalyzes the primary step of intracellular sulfate activation, essential for assimilatory reduction of sulfate to sulfide, involved in methionine metabolism; human homolog PAPSS2 complements yeast null mutant
-11.2825	-2.96582	0.913405	-14.9968	1.93478e-31	1.64536e-30	59.183	YAR064W	YAR064W	Pseudogenic fragment with similarity to flocculins; YAR064W has a paralog, YHR213W-B, that arose from a segmental duplication
-11.2464	-2.95631	7.22117	-20.6395	2.7363e-45	7.55951e-44	92.2798	YBR145W	ADH5	Alcohol dehydrogenase isoenzyme V; involved in ethanol production; ADH5 has a paralog, ADH1, that arose from the whole genome duplication
-11.2225	-2.95003	5.66036	-14.1224	3.64752e-29	2.62823e-28	55.7122	YMR120C	ADE17	Enzyme of 'de novo' purine biosynthesis; contains both 5-aminoimidazole-4-carboxamide ribonucleotide transformylase and inosine monophosphate cyclohydrolase activities; ADE17 has a paralog, ADE16, that arose from the whole genome duplication; ade16 ade17 mutants require adenine and histidine
-11.1938	-2.9425	7.32254	-22.528	1.51038e-49	6.51419e-48	102.05	YLR043C	TRX1	Cytoplasmic thioredoxin isoenzyme; part of thioredoxin system which protects cells against oxidative and reductive stress; forms LMA1 complex with Pbi2p; acts as a cofactor for Tsa1p; required for ER-Golgi transport and vacuole inheritance; with Trx2p, facilitates mitochondrial import of small Tims Tim9p, Tim10p, Tim13p by maintaining them in reduced form; abundance increases iunder DNA replicati…
-11.1753	-2.93763	5.20279	-7.86266	7.37746e-13	1.85286e-12	18.8047	YPR121W	THI22	Protein with similarity to hydroxymethylpyrimidine phosphate kinases; member of a gene family with THI20 and THI21; not required for thiamine biosynthesis; SWAT-GFP and mCherry fusion proteins localize to the endoplasmic reticulum and vacuole respectively
-11.1647	-2.93484	4.1692	-13.6159	7.78107e-28	5.13739e-27	52.6281	YLR180W	SAM1	S-adenosylmethionine synthetase; catalyzes transfer of the adenosyl group of ATP to the sulfur atom of methionine; SAM1 has a paralog, SAM2, that arose from the whole genome duplication
-11.1598	-2.93356	6.41245	-15.5367	7.86331e-33	7.24125e-32	64.0707	YMR189W	GCV2	P subunit of the mitochondrial glycine decarboxylase complex; glycine decarboxylase is required for the catabolism of glycine to 5,10-methylene-THF; expression is regulated by levels of 5,10-methylene-THF in the cytoplasm
-11.1291	-2.92548	3.71657	-15.8223	1.46043e-33	1.43764e-32	65.1916	YOR071C	NRT1	High-affinity nicotinamide riboside transporter; also transports thiamine with low affinity; major transporter for 5-aminoimidazole-4-carboxamide-1-beta-D-ribofuranoside (acadesine) uptake; shares sequence similarity with Thi7p and Thi72p; proposed to be involved in 5-fluorocytosine sensitivity
-11.1068	-2.91961	6.90185	-13.9749	8.87848e-29	6.23261e-28	54.8322	YIR034C	LYS1	Saccharopine dehydrogenase (NAD+, L-lysine-forming); catalyzes the conversion of saccharopine to L-lysine, which is the final step in the lysine biosynthesis pathway; also has mRNA binding activity
-11.0729	-2.91072	6.71153	-15.614	4.98244e-33	4.6965e-32	64.497	YHL036W	MUP3	Low affinity methionine permease; similar to Mup1p
-11.0008	-2.89177	6.30056	-24.687	3.52595e-54	2.54767e-52	112.406	YLL058W	YLL058W	Putative protein of unknown function with similarity to Str2p; Str2p is a cystathionine gamma-synthase important in sulfur metabolism; YLL058W is not an essential gene
-10.9948	-2.89018	8.26653	-30.1727	6.82122e-65	1.9473e-62	136.544	YHR026W	VMA16	Subunit c'' of the vacuolar ATPase; v-ATPase functions in acidification of the vacuole; one of three proteolipid subunits of the V0 domain
-10.9947	-2.89014	6.44737	-30.998	2.19982e-66	9.41993e-64	139.366	YEL038W	UTR4	Protein with sequence similarity to acireductone synthases; involved in methionine salvage; found in both the cytoplasm and nucleus
-10.9528	-2.87913	10.578	-31.3876	4.45069e-67	2.29172e-64	140.988	YDR155C	CPR1	Cytoplasmic peptidyl-prolyl cis-trans isomerase (cyclophilin); catalyzes the cis-trans isomerization of peptide bonds N-terminal to proline residues; binds the drug cyclosporin A; N-terminally propionylated in vivo; protein abundance increases in response to DNA replication stress
-10.9176	-2.86989	5.8686	-24.9595	9.54872e-55	7.63261e-53	113.317	YHR112C	YHR112C	Protein of unknown function; localizes to the cytoplasm and nucleus; overexpression affects protein trafficking through the endocytic pathway
-10.9018	-2.86573	5.25688	-7.61538	2.93753e-12	7.12112e-12	17.4769	YDL210W	UGA4	GABA (gamma-aminobutyrate) permease; serves as a GABA transport protein involved in the utilization of GABA as a nitrogen source; catalyzes the transport of putrescine and delta-aminolevulinic acid (ALA); localized to the vacuolar membrane
-10.8495	-2.852	4.81849	-7.29897	1.67629e-11	3.88907e-11	15.8033	YBR201C-A	YBR201C-A	Putative protein of unknown function
-10.7924	-2.83696	2.82361	-13.2607	6.7094e-27	4.11698e-26	49.7441	YJL118W	YJL118W	Protein of unknown function; may interact with ribosomes, based on co-purification experiments; YJL118W is a non-essential gene; deletion enhances the toxicity of heterologously expressed human alpha-synuclein
-10.77	-2.83109	7.38163	-14.1251	3.58881e-29	2.58904e-28	55.7243	YJL171C	TOH1	GPI-anchored cell wall protein of unknown function; induced in response to cell wall damaging agents and by mutations in genes involved in cell wall biogenesis; sequence similarity to YBR162C/TOS1, a covalently bound cell wall protein; protein abundance increases in response to DNA replication stress
-10.7405	-2.82334	2.98666	-11.6862	9.89718e-23	4.74289e-22	40.4706	YOL161C	PAU20	Protein of unknown function; member of the seripauperin multigene family encoded mainly in subtelomeric regions; SWAT-GFP and mCherry fusion proteins localize to the vacuole; expression induced by low temperature and also by anaerobic conditions; induced during alcoholic fermentation
-10.7199	-2.81792	7.05882	-17.2478	3.72252e-37	4.95922e-36	73.8862	YCR024C-B	YCR024C-B	Putative protein of unknown function; identified by expression profiling and mass spectrometry
-10.7053	-2.81408	5.48708	-18.5747	2.06936e-40	3.60635e-39	80.83	YJL143W	TIM17	Essential component of the TIM23 complex; with Tim23p, contributes to the architecture and function of the import channel; may link the import motor to the core Translocase of the Inner Mitochondrial membrane (TIM23 complex)
-10.698	-2.81216	5.0516	-15.9851	5.61563e-34	5.66763e-33	66.4906	YLL061W	MMP1	High-affinity S-methylmethionine permease; required for utilization of S-methylmethionine as a sulfur source; has similarity to S-adenosylmethionine permease Sam3p
-10.6581	-2.80166	8.55014	-25.5263	6.4966e-56	5.99186e-54	116.302	YJR139C	HOM6	Homoserine dehydrogenase (L-homoserine:NADP oxidoreductase); dimeric enzyme that catalyzes the third step in the common pathway for methionine and threonine biosynthesis; enzyme has nucleotide-binding, dimerization and catalytic regions
-10.6501	-2.79957	5.42615	-24.0597	7.36909e-53	4.50793e-51	108.854	YFR020W	CSS2	Protein of unknown function, secreted when constitutively expressed; SWAT-GFP fusion protein localizes to the endoplasmic reticulum (ER) and extracellular region, while mCherry fusion protein localizes to the ER and vacuole; mRNA identified as translated by ribosome profiling data; CSS2 is a non-essential gene
-10.6404	-2.79702	2.85795	-16.066	3.49453e-34	3.58728e-33	65.8595	YMR030W-A	YMR030W-A	Putative protein of unknown function; mCherry fusion protein localizes to the cytosol
-10.5572	-2.77515	12.3066	-21.794	6.46764e-48	2.33575e-46	97.96	YHR174W	ENO2	Enolase II, a phosphopyruvate hydratase; catalyzes conversion of 2-phosphoglycerate to phosphoenolpyruvate during glycolysis and the reverse reaction during gluconeogenesis; expression induced in response to glucose; ENO2 has a paralog, ENO1, that arose from the whole genome duplication
-10.5396	-2.77051	9.51097	-13.4627	1.96823e-27	1.25527e-26	51.766	YIR019C	FLO11	GPI-anchored cell surface glycoprotein (flocculin); required for pseudohyphal and invasive growth, flocculation, and biofilm formation; major determinant of colony morphology; transcription regulated by the MAPK pathway (Ste12p and Tec1p) and the cAMP pathway (Flo8p); required for formation of fibrous interconnections between cells of a wild strain; role in co-flocculation with other yeast specie…
-10.5088	-2.76243	6.11115	-22.78	4.22298e-50	2.02534e-48	103.064	YCR069W	CPR4	Peptidyl-prolyl cis-trans isomerase (cyclophilin); catalyzes the cis-trans isomerization of peptide bonds N-terminal to proline residues; has a potential role in the secretory pathway; CPR4 has a paralog, CPR8, that arose from the whole genome duplication
-10.5016	-2.76053	5.04186	-24.7187	3.02639e-54	2.2399e-52	111.959	YBR093C	PHO5	Repressible acid phosphatase; 1 of 3 repressible acid phosphatases that also mediates extracellular nucleotide-derived phosphate hydrolysis; secretory pathway derived cell surface glycoprotein; induced by phosphate starvation and coordinately regulated by PHO4 and PHO2
-10.4967	-2.75926	6.69967	-28.166	3.85924e-61	7.71205e-59	128.105	YOR321W	PMT3	Protein O-mannosyltransferase; transfers mannose residues from dolichyl phosphate-D-mannose to protein serine/threonine residues; acts in a complex with Pmt5p, can instead interact with Pmt1p in some conditions; antifungal drug target; PMT3 has a paralog, PMT2, that arose from the whole genome duplication
-10.4884	-2.75706	12.7651	-27.1473	3.65721e-59	5.22023e-57	123.013	YGR192C	TDH3	Glyceraldehyde-3-phosphate dehydrogenase (GAPDH), isozyme 3; involved in glycolysis and gluconeogenesis; tetramer that catalyzes the reaction of glyceraldehyde-3-phosphate to 1,3 bis-phosphoglycerate; detected in the cytoplasm and cell wall; GAPDH-derived antimicrobial peptides secreted by S. cerevisiae are active against a wide variety of wine-related yeasts and bacteria; binds AU-rich RNA
-10.4879	-2.75694	6.04238	-11.5234	2.6739e-22	1.25333e-21	40.0718	YDR525W-A	SNA2	Protein of unknown function; has similarity to Pmp3p, which is involved in cation transport; green fluorescent protein (GFP)-fusion protein localizes to the cytoplasm in a punctate pattern
-10.4878	-2.75691	4.3111	-16.6296	1.3109e-35	1.52895e-34	69.3222	YHL048W	COS8	Endosomal protein involved in turnover of plasma membrane proteins; member of the DUP380 subfamily of conserved, often subtelomeric COS genes; required for the multivesicular vesicle body sorting pathway that internalizes plasma membrane proteins for degradation; Cos proteins provide ubiquitin in trans for nonubiquitinated cargo proteins
-10.4728	-2.75296	8.27497	-28.8303	2.10843e-62	4.68151e-60	131.019	YOL129W	VPS68	Vacuolar membrane protein of unknown function; involved in vacuolar protein sorting; also detected in the mitochondria
-10.4544	-2.74813	9.04078	-15.6211	4.77785e-33	4.51074e-32	64.5415	YHR094C	HXT1	Low-affinity glucose transporter of the major facilitator superfamily; expression is induced by Hxk2p in the presence of glucose and repressed by Rgt1p when glucose is limiting; HXT1 has a paralog, HXT6, what arose from the whole genome duplication
-10.4088	-2.73614	6.18031	-18.6089	1.7102e-40	3.00664e-39	81.3042	YJL062W-A	COA3	Mitochondrial protein required for cytochrome c oxidase assembly; also involved in translational regulation of Cox1p and prevention of Cox1p aggregation before assembly; located in the mitochondrial inner membrane
-10.38	-2.72858	8.34922	-13.8466	1.92689e-28	1.33392e-27	54.0652	YMR015C	ERG5	C-22 sterol desaturase; a cytochrome P450 enzyme that catalyzes the formation of the C-22(23) double bond in the sterol side chain in ergosterol biosynthesis; may be a target of azole antifungal drugs
-10.3761	-2.72754	11.4205	-18.0374	4.1956e-39	6.56726e-38	78.159	YJR009C	TDH2	Glyceraldehyde-3-phosphate dehydrogenase (GAPDH), isozyme 2; involved in glycolysis and gluconeogenesis; tetramer that catalyzes reaction of glyceraldehyde-3-phosphate to 1,3 bis-phosphoglycerate; detected in cytoplasm and cell wall; protein abundance increases in response to DNA replication stress; GAPDH-derived antimicrobial peptides are active against a wide variety of wine-related yeasts and …
-10.3732	-2.72677	3.70377	-17.6554	3.64138e-38	5.28573e-37	75.503	YLL062C	MHT1	S-methylmethionine-homocysteine methyltransferase; functions along with Sam4p in the conversion of S-adenosylmethionine (AdoMet) to methionine to control the methionine/AdoMet ratio
-10.3442	-2.71916	4.44047	-13.5929	8.94328e-28	5.87239e-27	52.1119	YDR100W	TVP15	Integral membrane protein; localized to late Golgi vesicles along with the v-SNARE Tlg2p
-10.3323	-2.71602	7.95185	-26.2704	2.01666e-57	2.12103e-55	119.837	YOR122C	PFY1	Profilin; binds actin, phosphatidylinositol 4,5-bisphosphate, and polyproline regions; involved in cytoskeleton organization; required for normal timing of actin polymerization in response to thermal stress; protein abundance increases in response to DNA replication stress; highly conserved protein; human PFN1 (profilin 1) complements temperature sensitive pfy1 mutants, PFN1 mutations are a rare …
-10.3035	-2.70847	5.62789	-30.1456	7.64434e-65	2.08308e-62	135.753	YCL049C	YCL049C	Protein of unknown function; localizes to membrane fraction; YCL049C is not an essential gene
-10.2236	-2.68744	4.85224	-16.4319	4.13165e-35	4.62977e-34	68.8818	YJR116W	TDA4	Putative protein of unknown function; null mutant is sensitive to expression of the top1-T722A allele
-10.2209	-2.68675	2.23668	-9.96198	3.46865e-18	1.18623e-17	30.1819	YJL199C	MBB1	Putative protein of unknown function; conserved among S. cerevisiae strains, not conserved in closely related Saccharomyces species; protein detected in large-scale protein-protein interaction studies; YJL199C is not an essential gene
-10.1727	-2.67408	1.77362	-8.94244	1.48238e-15	4.32872e-15	24.5646	YIL169C	CSS1	Protein of unknown function, secreted when constitutively expressed; SWAT-GFP, seamless-GFP and mCherry fusion proteins localize to the cell periphery, SWAT-GFP fusion also localizes to the extracellular region, and mCherry fusion also localizes to the vacuole; S/T rich and highly similar to YOL155C, a putative glucan alpha-1,4-glucosidase; transcript is induced in both high and low pH environmen…
-10.1701	-2.67339	7.20843	-26.7732	2.00178e-58	2.44911e-56	122.056	YEL071W	DLD3	2-hydroxyglutarate transhydrogenase, and minor D-lactate dehydrogenase; converts D-2-hydroxyglutarate (D-2HG), an oncometabolite, to alpha-ketoglutarate in the presence of FAD, with concomitant reduction of pyruvate to D-lactate; minor lactate dehydrogenase activity; component of the retrograde regulon that consists of genes whose expression are stimulated by damage to mitochondria and reduced in…
-10.1698	-2.6733	6.16772	-23.0645	1.01119e-50	5.13734e-49	104.158	YNL037C	IDH1	Subunit of mitochondrial NAD(+)-dependent isocitrate dehydrogenase; complex catalyzes the oxidation of isocitrate to alpha-ketoglutarate in the TCA cycle
-10.1696	-2.67327	6.25858	-19.6168	6.67535e-43	1.52743e-41	86.8771	YKL120W	OAC1	Mitochondrial inner membrane transporter; transports oxaloacetate, sulfate, thiosulfate, and isopropylmalate; member of the mitochondrial carrier family
-10.1598	-2.67068	7.43521	-27.4005	1.16707e-59	1.74914e-57	124.876	YPR028W	YOP1	Reticulon-interacting protein; ER integral membrane protein involved in the generation of tubular ER morphology; promotes membrane curvature; forms tubules in vitro; regulates the ER asymmetry-induced inheritance block during ER stress; role in ER-derived peroxisomal biogenesis; interacts with Yip1p to mediate membrane traffic and with Sey1p to maintain ER morphology; facilitates lipid exchange b…
-10.1532	-2.66894	8.20237	-21.0096	3.86599e-46	1.14725e-44	94.2808	YGR204W	ADE3	Cytoplasmic trifunctional enzyme C1-tetrahydrofolate synthase; involved in single carbon metabolism and required for biosynthesis of purines, thymidylate, methionine, and histidine; null mutation causes auxotrophy for adenine and histidine
-10.1526	-2.66878	7.82484	-22.6749	7.17655e-50	3.3095e-48	102.79	YPR113W	PIS1	Phosphatidylinositol synthase; required for biosynthesis of phosphatidylinositol, which is a precursor for polyphosphoinositides, sphingolipids, and glycolipid anchors for some of the plasma membrane proteins
-10.1452	-2.66684	4.23169	-11.3165	9.43955e-22	4.26451e-21	38.6956	YLR437C	DIF1	Protein that regulates nuclear localization of Rnr2p and Rnr4p; phosphorylated by Dun1p in response to DNA damage and degraded; N-terminal half shows similarity to S. pombe Spd1 protein; DIF1 has a paralog, SML1, that arose from the whole genome duplication
-10.1262	-2.66185	7.89387	-22.7057	6.14388e-50	2.91867e-48	102.903	YLR004C	THI73	Putative plasma membrane permease; proposed to be involved in carboxylic acid uptake and repressed by thiamine; substrate of Dbf2p/Mob1p kinase; transcription is altered if mitochondrial dysfunction occurs
-10.1031	-2.65578	6.83929	-15.308	3.04367e-32	2.6873e-31	62.7291	YML058W-A	HUG1	Ribonucleotide reductase inhibitor; intrinsically disordered protein that binds to and inhibits Rnr2p; involved in the Mec1p-mediated checkpoint pathway; transcription is induced by genotoxic stress and by activation of the Rad53p pathway; protein abundance increases in response to DNA replication stress
-10.0897	-2.65225	8.16099	-18.1348	2.42474e-39	3.91814e-38	78.8786	YMR202W	ERG2	C-8 sterol isomerase; catalyzes isomerization of delta-8 double bond to delta-7 position at an intermediate step in ergosterol biosynthesis; transcriptionally down-regulated when ergosterol is in excess; mutation is functionally complemented by human EBP
-10.0892	-2.65214	7.00076	-21.8052	6.10522e-48	2.21823e-46	98.4095	YGL253W	HXK2	Hexokinase isoenzyme 2; phosphorylates glucose in cytosol; predominant hexokinase during growth on glucose; represses expression of HXK1, GLK1, induces expression of its own gene; antiapoptotic; phosphorylation/dephosphorylation at Ser14 by kinase Snf1p, phosphatase Glc7p-Reg1p regulates nucleocytoplasmic shuttling of Hxk2p; functions downstream of Sit4p in control of cell cycle, mitochondrial fu…
-10.0639	-2.64548	5.51543	-18.4134	5.08805e-40	8.59236e-39	80.046	YHL028W	WSC4	Endoplasmic reticulum (ER) membrane protein; involved in the translocation of soluble secretory proteins and insertion of membrane proteins into the ER membrane; may also have a role in the stress response but has only partial functional overlap with WSC1-3
-10.0603	-2.64453	7.24214	-37.1051	1.41421e-76	8.47817e-73	162.504	YOR230W	WTM1	Transcriptional modulator; involved in regulation of meiosis, silencing, and expression of RNR genes; required for nuclear localization of the ribonucleotide reductase small subunit Rnr2p and Rnr4p; contains WD repeats
-10.0542	-2.64293	4.29529	-19.6812	4.70368e-43	1.08875e-41	86.4294	YNL320W	YNL320W	Putative protein of unknown function; the authentic, non-tagged protein is detected in highly purified mitochondria in high-throughput studies
[truncated: 175 more rows]

## Sheet: DC4_2019
logFC	logFC_adj	AveExpr	t	P.Value	adj.P.Val	B	ORF	COMMON	DESCRIPTION
[truncated: 131 more rows]

## Sheet: DC5_2019
logFC	logFC_adj	AveExpr	t	P.Value	adj.P.Val	B	ORF	COMMON	DESCRIPTION
[truncated: 13 more rows]

## Sheet: DC6_2019
logFC	logFC_adj	AveExpr	t	P.Value	adj.P.Val	B	ORF	COMMON	DESCRIPTION
[truncated: 138 more rows]

## Sheet: DC7_2019
logFC	logFC_adj	AveExpr	t	P.Value	adj.P.Val	B	ORF	COMMON	DESCRIPTION
[truncated: 57 more rows]

[truncated: 1 more sheets: DC8_2019]
